# Supplementary material for: Public perspective toward extended community pharmacy services in sub-national Saudi Arabia: An online cross-sectional study
Source: PLoS One. 2023 Oct 5;18(10):e0280095. doi: 10.1371/journal.pone.0280095 (PMC10553341; doi:10.1371/journal.pone.0280095)
Supplement: S2 File — (CSV) [file pone.0280095.s002.csv]

Respondent ID	Gender	Citizenship	Marital status	Age group	Educational level	Job Status	Average monthly income, Saudi Riyal	Do you have health insurance?	Do you have a special need?	Do you smoke?	Are you a chronic disease patient?								What is the first place you go to for advice when a minor ailment arises (e.g. headaches, dyspepsia, acute cough, influenza)?	What is the first place you may have any questions about medication (e.g. doubts about dosage, indication, how is used, adverse effects)?	In the last 12 months, for what purpose did you visit the community pharmacy?				Do you know or have heard about it?											How important you rate each service?										Please indicate your level of agreement for each of the following statements:
	Response	Response	Response	Response	Response	Response	Response	Response	Response	Response	No.	Obesity.	Diabetes mellitus.	Blood Pressure Patient.	Blood lipids (e.g. Cholesterol)	Asthma/Allergic asthma.	Osteoporosis.	Other.	Response	Response	To collect prescription medication.	To collect over the counter (OTC) medication.	To purchase sanitary/cosmetic products	To get other healthcare services.	*Electronic prescription services (e.g. WASFATY Program).	Health Screening, Clinical and other Healthcare service.	Smoking cessation program.	Immunization services.	Travel health.	Providing Private counselling in designated closed area (Pharmacy Clinic).	Medication Therapy Management.	Providing Patient education and health promotion services.	*Electronic patients�?? medical records:	*Providing online pharmaceutical care or home delivery services.	?�???�?? (???�?�?? ?????�????????)	Electronic prescription services (e.g. WASFATY Program).	Health Screening, Clinical and other Healthcare service:	Smoking cessation program.	Immunization services.	Travel health.	Providing Private counselling in designated closed area (Pharmacy clinic).	Medication Therapy Management.	Providing Patient education and health promotion services.	*Electronic patients�?? medical records.	*Providing online pharmaceutical care or home delivery services.	Community Pharmacies could provide these extended services that are currently provided by other health care units.	Community pharmacists are qualified to provide such professional pharmaceutical care to improve public health outcomes.	I recommend the implementation of the extended pharmacy services in community pharmacies setting due to its importance.	If some extended pharmacy services program is implemented in community pharmacies, I would register in this program.
1	Male.	Saudi.	Single.	25-18	High School or less.	Unemployed.	3000 or less.	No.	No.	No.	No.								Primary Health Care Centre or Clinic.	I do not usually consult anyone, anywhere.	To collect prescription medication.		To purchase sanitary/cosmetic products		Do not know / Have not heard of	Do not know / Have not heard of	Do not know / Have not heard of	Do not know / Have not heard of	Do not know / Have not heard of	Do not know / Have not heard of	Do not know / Have not heard of	Know /Have heard of	Do not know / Have not heard of	Know /Have heard of		Extremely important.	Extremely important.	Extremely important.	Extremely important.	Important.	Extremely important.	Extremely important.	Extremely important.	Important.	Extremely important.	Strongly agree.	Agree.	Agree.	Natural.
2	Male.	Saudi.	Single.	25-18	University degree.	Unemployed.	3000 or less.	yes.	No.	Current smoker.	No.								Primary Health Care Centre or Clinic.	Searching online medical websites	To collect prescription medication.	To collect over the counter (OTC) medication.	To purchase sanitary/cosmetic products		Do not know / Have not heard of	Do not know / Have not heard of	Do not know / Have not heard of	Know /Have heard of	Do not know / Have not heard of	Do not know / Have not heard of	Do not know / Have not heard of	Do not know / Have not heard of	Do not know / Have not heard of	Do not know / Have not heard of		Important.	Neutral.	Important.	Extremely important.	Extremely important.	Neutral.	Neutral.	Important.	Extremely important.	Extremely important.	Agree.	Natural.	Natural.	Agree.
3	Male.	Saudi.	Single.	25-18	University degree.	Unemployed.	3000 or less.	No.	No.	No.	No.								I do not usually consult anyone, anywhere.	SEHA Application on your Mobile. or Calling 937.	To collect prescription medication.	To collect over the counter (OTC) medication.			Know /Have heard of	Do not know / Have not heard of	Do not know / Have not heard of	Do not know / Have not heard of	Do not know / Have not heard of	Do not know / Have not heard of	Do not know / Have not heard of	Do not know / Have not heard of	Do not know / Have not heard of	Do not know / Have not heard of		Important.	Important.	Important.	Important.	Important.	Important.	Important.	Important.	Important.	Important.	Agree.	Agree.	Agree.	Agree.
4	Male.	Saudi.	Single.	25-18	University degree.	Unemployed.	3000 or less.	yes.	No.	Current smoker.	No.								I do not know.	SEHA Application on your Mobile. or Calling 937.		To collect over the counter (OTC) medication.			Do not know / Have not heard of	Do not know / Have not heard of	Do not know / Have not heard of	Do not know / Have not heard of	Do not know / Have not heard of	Do not know / Have not heard of	Do not know / Have not heard of	Do not know / Have not heard of	Do not know / Have not heard of	Do not know / Have not heard of		Important.	Important.	Important.	Important.	Important.	Important.	Important.	Important.	Important.	Important.	Agree.	Disagree.	Natural.	Natural.
5	Male.	Saudi.	Single.	25-18	University degree.	Unemployed.	3000 or less.	No.	No.	No.	No.								Searching online medical websites.	Community Pharmacy.	To collect prescription medication.	To collect over the counter (OTC) medication.	To purchase sanitary/cosmetic products		Do not know / Have not heard of	Do not know / Have not heard of	Do not know / Have not heard of	Do not know / Have not heard of	Do not know / Have not heard of	Do not know / Have not heard of	Do not know / Have not heard of	Do not know / Have not heard of	Do not know / Have not heard of	Do not know / Have not heard of		Important.	Important.	Important.	Important.	Important.	Important.	Important.	Important.	Important.	Important.	Agree.	Agree.	Natural.	Natural.
6	Male.	Saudi.	Married.	45-36	Master degree (e.g. MA, MSc).	Employed.	18000-12001	No.	No.	Current smoker.	No.								Primary Health Care Centre or Clinic.	SEHA Application on your Mobile. or Calling 937.			To purchase sanitary/cosmetic products	To get other healthcare services.	Do not know / Have not heard of	Do not know / Have not heard of	Do not know / Have not heard of	Know /Have heard of	Do not know / Have not heard of	Do not know / Have not heard of	Do not know / Have not heard of	Do not know / Have not heard of	Do not know / Have not heard of	Do not know / Have not heard of		Important.	Important.	Important.	Important.	Important.	Important.	Important.	Important.	Important.	Important.	Agree.	Agree.	Agree.	Agree.
7	Male.	Saudi.	Married.	55-46	Diploma.	Retired.	12000-7001	yes.	No.	No.	No.								Community Pharmacy.	Primary Health Care Centre or Clinic.		To collect over the counter (OTC) medication.	To purchase sanitary/cosmetic products		Do not know / Have not heard of	Do not know / Have not heard of	Do not know / Have not heard of	Do not know / Have not heard of	Do not know / Have not heard of	Do not know / Have not heard of	Do not know / Have not heard of	Do not know / Have not heard of	Do not know / Have not heard of	Do not know / Have not heard of		Extremely important.	Extremely important.	Important.	Neutral.	Important.	Important.	Important.	Important.	Important.	Important.	Natural.	Natural.	Natural.	Natural.
8	Male.	Saudi.	Married.	45-36	Master degree (e.g. MA, MSc).	Employed.	18000-12001	No.	No.	No.	No.								Primary Health Care Centre or Clinic.	Community Pharmacy.	To collect prescription medication.	To collect over the counter (OTC) medication.			Know /Have heard of	Do not know / Have not heard of	Do not know / Have not heard of	Do not know / Have not heard of	Do not know / Have not heard of	Do not know / Have not heard of	Do not know / Have not heard of	Do not know / Have not heard of	Do not know / Have not heard of	Do not know / Have not heard of		Extremely important.	Extremely important.	Important.	Extremely important.	Important.	Important.	Important.	Extremely important.	Neutral.	Neutral.	Agree.	Agree.	Agree.	Agree.
9	Male.	Saudi.	Married.	35-26	University degree.	Employed.	7000-3000	yes.	No.	No.					Blood lipids (e.g. Cholesterol)				Community Pharmacy.	Community Pharmacy.	To collect prescription medication.				Do not know / Have not heard of	Do not know / Have not heard of	Do not know / Have not heard of	Do not know / Have not heard of	Do not know / Have not heard of	Do not know / Have not heard of	Do not know / Have not heard of	Do not know / Have not heard of	Do not know / Have not heard of	Do not know / Have not heard of		Important.	Important.	Important.	Important.	Important.	Important.	Important.	Important.	Important.	Important.	Natural.	Natural.	Agree.	Agree.
10	Male.	Saudi.	Married.	35-26	Diploma.	Employed.	18000-12001	yes.	No.	Current smoker.	No.								Community Pharmacy.	Community Pharmacy.		To collect over the counter (OTC) medication.			Do not know / Have not heard of	Do not know / Have not heard of	Do not know / Have not heard of	Do not know / Have not heard of	Do not know / Have not heard of	Do not know / Have not heard of	Do not know / Have not heard of	Do not know / Have not heard of	Do not know / Have not heard of	Do not know / Have not heard of		Important.	Extremely important.	Important.	Important.	Important.	Extremely important.	Extremely important.	Extremely important.	Important.	Important.	Agree.	Natural.	Agree.	Natural.
11	Male.	Saudi.	Married.	45-36	Diploma.	Employed.	18000-12001	No.	No.	No.	No.								Searching online medical websites.	Searching online medical websites	To collect prescription medication.				Do not know / Have not heard of	Do not know / Have not heard of	Do not know / Have not heard of	Do not know / Have not heard of	Do not know / Have not heard of	Do not know / Have not heard of	Do not know / Have not heard of	Do not know / Have not heard of	Do not know / Have not heard of	Do not know / Have not heard of		Important.	Important.	Important.	Important.	Important.	Important.	Important.	Important.	Important.	Important.	Agree.	Natural.	Agree.	Natural.
12	Male.	Saudi.	Married.	45-36	Master degree (e.g. MA, MSc).	Employed.	12000-7001	No.	No.	No.						Asthma/Allergic asthma.			Primary Health Care Centre or Clinic.	Primary Health Care Centre or Clinic.	To collect prescription medication.				Do not know / Have not heard of	Do not know / Have not heard of	Do not know / Have not heard of	Do not know / Have not heard of	Do not know / Have not heard of	Do not know / Have not heard of	Do not know / Have not heard of	Do not know / Have not heard of	Do not know / Have not heard of	Do not know / Have not heard of		Important.	Important.	Important.	Important.	Important.	Important.	Important.	Important.	Important.	Important.	Natural.	Natural.	Agree.	Natural.
13	Male.	Saudi.	Married.	55-46	University degree.	Employed.	25000-18001	No.	No.	No.	No.								I do not usually consult anyone, anywhere.	Community Pharmacy.			To purchase sanitary/cosmetic products		Do not know / Have not heard of	Do not know / Have not heard of	Do not know / Have not heard of	Do not know / Have not heard of	Do not know / Have not heard of	Do not know / Have not heard of	Do not know / Have not heard of	Do not know / Have not heard of	Do not know / Have not heard of	Do not know / Have not heard of		Important.	Important.	Neutral.	Extremely important.	Neutral.	Important.	Important.	Important.	Neutral.	Important.	Natural.	Natural.	Agree.	Natural.
14	Male.	Saudi.	Married.	45-36	University degree.	Employed.	More than 25000	yes.	No.	Current smoker.			Diabetes mellitus.						Hospital.	Community Pharmacy.	To collect prescription medication.	To collect over the counter (OTC) medication.	To purchase sanitary/cosmetic products	To get other healthcare services.	Do not know / Have not heard of	Do not know / Have not heard of	Do not know / Have not heard of	Do not know / Have not heard of	Do not know / Have not heard of	Do not know / Have not heard of	Do not know / Have not heard of	Do not know / Have not heard of	Do not know / Have not heard of	Do not know / Have not heard of		Important.	Important.	Important.	Important.	Important.	Important.	Important.	Important.	Neutral.	Neutral.	Natural.	Natural.	Agree.	Natural.
15	Male.	Saudi.	Married.	45-36	University degree.	Employed.	7000-3000	No.	No.	No.	No.								Primary Health Care Centre or Clinic.	SEHA Application on your Mobile. or Calling 937.	To collect prescription medication.				Do not know / Have not heard of	Do not know / Have not heard of	Do not know / Have not heard of	Do not know / Have not heard of	Do not know / Have not heard of	Do not know / Have not heard of	Do not know / Have not heard of	Do not know / Have not heard of	Do not know / Have not heard of	Do not know / Have not heard of		Important.	Important.	Important.	Important.	Important.	Important.	Important.	Important.	Important.	Important.	Natural.	Natural.	Natural.	Natural.
16	Male.	Saudi.	Single.	25-18	University degree.	Unemployed.	3000 or less.	No.	No.	No.	No.								Primary Health Care Centre or Clinic.	SEHA Application on your Mobile. or Calling 937.			To purchase sanitary/cosmetic products		Do not know / Have not heard of	Do not know / Have not heard of	Do not know / Have not heard of	Do not know / Have not heard of	Do not know / Have not heard of	Do not know / Have not heard of	Do not know / Have not heard of	Do not know / Have not heard of	Do not know / Have not heard of	Do not know / Have not heard of		Extremely important.	Extremely important.	Important.	Important.	Important.	Important.	Extremely important.	Extremely important.	Neutral.	Neutral.	Natural.	Natural.	Natural.	Natural.
17	Female.	Saudi.	Other.	25-18	University degree.	Unemployed.	7000-3000	No.	No.	No.		Obesity.							I do not usually consult anyone, anywhere.	Searching online medical websites				To get other healthcare services.	Do not know / Have not heard of	Do not know / Have not heard of	Do not know / Have not heard of	Do not know / Have not heard of	Do not know / Have not heard of	Do not know / Have not heard of	Do not know / Have not heard of	Do not know / Have not heard of	Do not know / Have not heard of	Do not know / Have not heard of		Important.	Important.	Important.	Important.	Important.	Important.	Important.	Important.	Important.	Important.	Agree.	Natural.	Natural.	Natural.
18	Male.	Saudi.	Married.	45-36	University degree.	Employed.	18000-12001	No.	No.	Previous smoker.	No.								Community Pharmacy.	Community Pharmacy.	To collect prescription medication.				Do not know / Have not heard of	Do not know / Have not heard of	Do not know / Have not heard of	Do not know / Have not heard of	Do not know / Have not heard of	Do not know / Have not heard of	Do not know / Have not heard of	Do not know / Have not heard of	Do not know / Have not heard of	Do not know / Have not heard of		Important.	Important.	Important.	Important.	Important.	Important.	Important.	Important.	Neutral.	Neutral.	Natural.	Natural.	Natural.	Natural.
19	Female.	Saudi.	Married.	55-46	University degree.	Employed.	18000-12001	No.	No.	No.	No.								Hospital.	Community Pharmacy.				To get other healthcare services.	Do not know / Have not heard of	Do not know / Have not heard of	Do not know / Have not heard of	Do not know / Have not heard of	Do not know / Have not heard of	Do not know / Have not heard of	Do not know / Have not heard of	Know /Have heard of	Do not know / Have not heard of	Know /Have heard of		Extremely important.	Extremely important.	Extremely important.	Extremely important.	Extremely important.	Extremely important.	Extremely important.	Extremely important.	Extremely important.	Extremely important.	Agree.	Agree.	Agree.	Agree.
20	Male.	Saudi.	Married.	65-56	High School or less.	Employed.	12000-7001	No.	No.	No.		Obesity.	Diabetes mellitus.	Blood Pressure Patient.	Blood lipids (e.g. Cholesterol)				Primary Health Care Centre or Clinic.	Primary Health Care Centre or Clinic.	To collect prescription medication.				Do not know / Have not heard of	Do not know / Have not heard of	Do not know / Have not heard of	Do not know / Have not heard of	Do not know / Have not heard of	Do not know / Have not heard of	Do not know / Have not heard of	Do not know / Have not heard of	Do not know / Have not heard of	Do not know / Have not heard of		Neutral.	Important.	Extremely important.	Extremely important.	Important.	Important.	Important.	Important.	Important.	Not important.	Agree.	Agree.	Natural.	Natural.
21	Male.	Saudi.	Single.	35-26	Master degree (e.g. MA, MSc).	Employed.	Undisclosed.	No.	No.	Current smoker.		Obesity.							I do not know.	I do not know.	To collect prescription medication.				Do not know / Have not heard of	Do not know / Have not heard of	Do not know / Have not heard of	Do not know / Have not heard of	Do not know / Have not heard of	Do not know / Have not heard of	Do not know / Have not heard of	Do not know / Have not heard of	Do not know / Have not heard of	Do not know / Have not heard of		Extremely important.	Extremely important.	Neutral.	Extremely important.	Neutral.	Neutral.	Neutral.	Neutral.	Neutral.	Neutral.	Natural.	Natural.	Natural.	Natural.
22	Male.	Saudi.	Single.	35-26	University degree.	Employed.	7000-3000	yes.	No.	Current smoker.						Asthma/Allergic asthma.			I do not usually consult anyone, anywhere.	I do not usually consult anyone, anywhere.				To get other healthcare services.	Do not know / Have not heard of	Do not know / Have not heard of	Do not know / Have not heard of	Do not know / Have not heard of	Do not know / Have not heard of	Do not know / Have not heard of	Do not know / Have not heard of	Do not know / Have not heard of	Do not know / Have not heard of	Know /Have heard of		Extremely important.	Extremely important.	Important.	Important.	Important.	Extremely important.	Extremely important.	Extremely important.	Important.	Important.	Agree.	Agree.	Agree.	Natural.
23	Female.	Saudi.	Single.	45-36	Master degree (e.g. MA, MSc).	Employed.	12000-7001	No.	No.	No.			Diabetes mellitus.						Hospital.	Community Pharmacy.	To collect prescription medication.				Do not know / Have not heard of	Do not know / Have not heard of	Do not know / Have not heard of	Do not know / Have not heard of	Do not know / Have not heard of	Do not know / Have not heard of	Do not know / Have not heard of	Do not know / Have not heard of	Do not know / Have not heard of	Know /Have heard of		Important.	Neutral.	Extremely important.	Extremely important.	Extremely important.	Extremely important.	Extremely important.	Extremely important.	Extremely important.	Extremely important.	Agree.	Agree.	Agree.	Agree.
24	Female.	Saudi.	Single.	35-26	University degree.	Unemployed.	3000 or less.	No.	Yes.	No.								Other.	Hospital.	Hospital.	To collect prescription medication.				Do not know / Have not heard of	Do not know / Have not heard of	Do not know / Have not heard of	Do not know / Have not heard of	Do not know / Have not heard of	Do not know / Have not heard of	Do not know / Have not heard of	Do not know / Have not heard of	Do not know / Have not heard of	Do not know / Have not heard of		Extremely important.	Extremely important.	Extremely important.	Extremely important.	Extremely important.	Extremely important.	Important.	Extremely important.	Extremely important.	Extremely important.	Strongly agree.	Strongly agree.	Strongly agree.	Strongly agree.
25	Male.	Non Saudi.	Married.	45-36	University degree.	Employed.	12000-7001	No.	No.	Current smoker.	No.								Primary Health Care Centre or Clinic.	Community Pharmacy.		To collect over the counter (OTC) medication.			Do not know / Have not heard of	Do not know / Have not heard of	Do not know / Have not heard of	Do not know / Have not heard of	Do not know / Have not heard of	Do not know / Have not heard of	Do not know / Have not heard of	Do not know / Have not heard of	Do not know / Have not heard of	Do not know / Have not heard of		Important.	Important.	Important.	Not important.	Not important at all.	Important.	Important.	Extremely important.	Important.	Important.	Natural.	Agree.	Agree.	Strongly agree.
26	Male.	Saudi.	Married.	45-36	University degree.	Employed.	12000-7001	No.	No.	Previous smoker.		Obesity.							Community Pharmacy.	Searching online medical websites				To get other healthcare services.	Do not know / Have not heard of	Do not know / Have not heard of	Do not know / Have not heard of	Do not know / Have not heard of	Do not know / Have not heard of	Do not know / Have not heard of	Do not know / Have not heard of	Do not know / Have not heard of	Do not know / Have not heard of	Do not know / Have not heard of		Neutral.	Important.	Important.	Important.	Not important at all.	Important.	Neutral.	Not important.	Important.	Important.	Agree.	Agree.	Agree.	Agree.
27	Male.	Saudi.	Married.	55-46	University degree.	Employed.	25000-18001	No.	No.	No.								Other.	I do not usually consult anyone, anywhere.	Hospital.		To collect over the counter (OTC) medication.			Do not know / Have not heard of	Do not know / Have not heard of	Do not know / Have not heard of	Do not know / Have not heard of	Do not know / Have not heard of	Do not know / Have not heard of	Do not know / Have not heard of	Do not know / Have not heard of	Do not know / Have not heard of	Know /Have heard of		Extremely important.	Extremely important.	Extremely important.	Neutral.	Important.	Extremely important.	Extremely important.	Extremely important.	Extremely important.	Extremely important.	Agree.	Natural.	Agree.	Agree.
28	Male.	Saudi.	Single.	25-18	University degree.	Unemployed.	Undisclosed.	No.	No.	No.	No.								Primary Health Care Centre or Clinic.	Searching online medical websites			To purchase sanitary/cosmetic products		Do not know / Have not heard of	Do not know / Have not heard of	Do not know / Have not heard of	Do not know / Have not heard of	Do not know / Have not heard of	Do not know / Have not heard of	Do not know / Have not heard of	Do not know / Have not heard of	Do not know / Have not heard of	Do not know / Have not heard of		Important.	Important.	Important.	Important.	Important.	Important.	Important.	Important.	Important.	Not important.	Agree.	Agree.	Natural.	Natural.
29	Male.	Saudi.	Single.	35-26	University degree.	Employed.	12000-7001	yes.	No.	No.	No.								Hospital.	Community Pharmacy.	To collect prescription medication.	To collect over the counter (OTC) medication.	To purchase sanitary/cosmetic products		Do not know / Have not heard of	Do not know / Have not heard of	Do not know / Have not heard of	Do not know / Have not heard of	Do not know / Have not heard of	Do not know / Have not heard of	Do not know / Have not heard of	Do not know / Have not heard of	Do not know / Have not heard of	Do not know / Have not heard of		Extremely important.	Extremely important.	Extremely important.	Extremely important.	Extremely important.	Extremely important.	Extremely important.	Important.	Extremely important.	Important.	Agree.	Agree.	Agree.	Agree.
30	Male.	Saudi.	Single.	25-18	Diploma.	Unemployed.	Undisclosed.	yes.	No.	Previous smoker.	No.								SEHA Application on your Mobile. or Calling 937.	SEHA Application on your Mobile. or Calling 937.		To collect over the counter (OTC) medication.			Do not know / Have not heard of	Do not know / Have not heard of	Do not know / Have not heard of	Do not know / Have not heard of	Do not know / Have not heard of	Do not know / Have not heard of	Do not know / Have not heard of	Do not know / Have not heard of	Do not know / Have not heard of	Do not know / Have not heard of		Extremely important.	Extremely important.	Extremely important.	Important.	Extremely important.	Extremely important.	Extremely important.	Extremely important.	Extremely important.	Extremely important.	Agree.	Agree.	Strongly agree.	Agree.
31	Female.	Saudi.	Married.	65-56	Doctor of Philosophy (PhD) or equivalent.	Retired.	18000-12001	No.	No.	No.	No.								I do not usually consult anyone, anywhere.	Community Pharmacy.				To get other healthcare services.	Do not know / Have not heard of	Do not know / Have not heard of	Do not know / Have not heard of	Know /Have heard of	Do not know / Have not heard of	Do not know / Have not heard of	Do not know / Have not heard of	Know /Have heard of	Do not know / Have not heard of	Do not know / Have not heard of		Extremely important.	Extremely important.	Extremely important.	Extremely important.	Extremely important.	Extremely important.	Extremely important.	Extremely important.	Extremely important.	Extremely important.	Natural.	Strongly disagree.	Strongly disagree.	Strongly disagree.
32	Male.	Saudi.	Single.	25-18	University degree.	Unemployed.	Undisclosed.	No.	No.	Current smoker.	No.								Primary Health Care Centre or Clinic.	SEHA Application on your Mobile. or Calling 937.		To collect over the counter (OTC) medication.	To purchase sanitary/cosmetic products		Do not know / Have not heard of	Do not know / Have not heard of	Do not know / Have not heard of	Know /Have heard of	Do not know / Have not heard of	Do not know / Have not heard of	Do not know / Have not heard of	Know /Have heard of	Do not know / Have not heard of	Do not know / Have not heard of		Important.	Important.	Neutral.	Important.	Important.	Important.	Important.	Important.	Important.	Important.	Strongly agree.	Agree.	Agree.	Agree.
33	Female.	Saudi.	Married.	45-36	University degree.	Employed.	12000-7001	yes.	No.	No.						Asthma/Allergic asthma.			Searching online medical websites.	SEHA Application on your Mobile. or Calling 937.	To collect prescription medication.				Do not know / Have not heard of	Do not know / Have not heard of	Do not know / Have not heard of	Do not know / Have not heard of	Do not know / Have not heard of	Do not know / Have not heard of	Do not know / Have not heard of	Do not know / Have not heard of	Do not know / Have not heard of	Know /Have heard of		Extremely important.	Extremely important.	Extremely important.	Extremely important.	Important.	Important.	Extremely important.	Important.	Extremely important.	Important.	Natural.	Natural.	Agree.	Natural.
34	Female.	Saudi.	Married.	45-36	University degree.	Employed.	12000-7001	No.	No.	No.	No.								Community Pharmacy.	Searching online medical websites			To purchase sanitary/cosmetic products		Do not know / Have not heard of	Do not know / Have not heard of	Do not know / Have not heard of	Do not know / Have not heard of	Do not know / Have not heard of	Do not know / Have not heard of	Do not know / Have not heard of	Know /Have heard of	Do not know / Have not heard of	Do not know / Have not heard of		Important.	Extremely important.	Important.	Extremely important.	Important.	Important.	Important.	Important.	Important.	Extremely important.	Agree.	Agree.	Agree.	Agree.
35	Male.	Saudi.	Married.	45-36	Master degree (e.g. MA, MSc).	Employed.	18000-12001	No.	No.	Current smoker.	No.								Searching online medical websites.	Community Pharmacy.				To get other healthcare services.	Do not know / Have not heard of	Do not know / Have not heard of	Do not know / Have not heard of	Do not know / Have not heard of	Do not know / Have not heard of	Do not know / Have not heard of	Do not know / Have not heard of	Do not know / Have not heard of	Do not know / Have not heard of	Do not know / Have not heard of		Important.	Important.	Important.	Important.	Important.	Important.	Important.	Important.	Important.	Important.	Agree.	Agree.	Agree.	Natural.
36	Female.	Saudi.	Single.	35-26	University degree.	Employed.	18000-12001	No.	No.	No.	No.								Primary Health Care Centre or Clinic.	Community Pharmacy.		To collect over the counter (OTC) medication.	To purchase sanitary/cosmetic products		Know /Have heard of	Know /Have heard of	Do not know / Have not heard of	Know /Have heard of	Do not know / Have not heard of	Do not know / Have not heard of	Do not know / Have not heard of	Know /Have heard of	Do not know / Have not heard of	Know /Have heard of		Extremely important.	Extremely important.	Important.	Neutral.	Neutral.	Extremely important.	Extremely important.	Extremely important.	Extremely important.	Extremely important.	Strongly agree.	Strongly agree.	Strongly agree.	Strongly agree.
37	Male.	Saudi.	Married.	55-46	University degree.	Employed.	25000-18001	No.	No.	No.	No.								Community Pharmacy.	Searching online medical websites		To collect over the counter (OTC) medication.	To purchase sanitary/cosmetic products		Do not know / Have not heard of	Do not know / Have not heard of	Do not know / Have not heard of	Know /Have heard of	Do not know / Have not heard of	Do not know / Have not heard of	Do not know / Have not heard of	Know /Have heard of	Know /Have heard of	Know /Have heard of		Extremely important.	Extremely important.	Important.	Important.	Neutral.	Important.	Extremely important.	Important.	Extremely important.	Extremely important.	Strongly agree.	Strongly agree.	Agree.	Agree.
38	Male.	Saudi.	Single.	35-26	University degree.	Unemployed.	3000 or less.	No.	No.	No.	No.								Primary Health Care Centre or Clinic.	Primary Health Care Centre or Clinic.		To collect over the counter (OTC) medication.			Do not know / Have not heard of	Do not know / Have not heard of	Do not know / Have not heard of	Do not know / Have not heard of	Do not know / Have not heard of	Do not know / Have not heard of	Do not know / Have not heard of	Do not know / Have not heard of	Do not know / Have not heard of	Do not know / Have not heard of		Important.	Important.	Important.	Important.	Important.	Important.	Important.	Important.	Important.	Important.	Agree.	Agree.	Agree.	Natural.
39	Male.	Saudi.	Married.	45-36	University degree.	Employed.	25000-18001	No.	No.	Previous smoker.				Blood Pressure Patient.					Community Pharmacy.	Searching online medical websites	To collect prescription medication.	To collect over the counter (OTC) medication.	To purchase sanitary/cosmetic products		Know /Have heard of	Do not know / Have not heard of	Do not know / Have not heard of	Know /Have heard of	Do not know / Have not heard of	Know /Have heard of	Do not know / Have not heard of	Know /Have heard of	Do not know / Have not heard of	Know /Have heard of		Extremely important.	Extremely important.	Extremely important.	Extremely important.	Extremely important.	Extremely important.	Extremely important.	Extremely important.	Extremely important.	Extremely important.	Strongly agree.	Strongly agree.	Strongly agree.	Strongly agree.
40	Male.	Saudi.	Married.	45-36	Diploma.	Employed.	18000-12001	No.	No.	No.								Other.	Community Pharmacy.	Community Pharmacy.		To collect over the counter (OTC) medication.			Do not know / Have not heard of	Do not know / Have not heard of	Do not know / Have not heard of	Know /Have heard of	Do not know / Have not heard of	Do not know / Have not heard of	Do not know / Have not heard of	Know /Have heard of	Do not know / Have not heard of	Know /Have heard of		Extremely important.	Extremely important.	Extremely important.	Extremely important.	Extremely important.	Extremely important.	Extremely important.	Extremely important.	Extremely important.	Extremely important.	Strongly agree.	Strongly agree.	Strongly agree.	Strongly agree.
41	Male.	Non Saudi.	Married.	45-36	University degree.	Employed.	7000-3000	yes.	No.	No.	No.								Primary Health Care Centre or Clinic.	Community Pharmacy.	To collect prescription medication.	To collect over the counter (OTC) medication.			Know /Have heard of	Know /Have heard of	Do not know / Have not heard of	Do not know / Have not heard of	Do not know / Have not heard of	Do not know / Have not heard of	Do not know / Have not heard of	Do not know / Have not heard of	Do not know / Have not heard of	Know /Have heard of		Extremely important.	Important.	Neutral.	Important.	Neutral.	Neutral.	Extremely important.	Extremely important.	Important.	Extremely important.	Agree.	Disagree.	Agree.	Agree.
42	Female.	Saudi.	Married.	55-46	University degree.	Employed.	12000-7001	yes.	No.	No.	No.								Community Pharmacy.	Community Pharmacy.			To purchase sanitary/cosmetic products		Know /Have heard of	Do not know / Have not heard of	Do not know / Have not heard of	Do not know / Have not heard of	Do not know / Have not heard of	Do not know / Have not heard of	Do not know / Have not heard of	Do not know / Have not heard of	Do not know / Have not heard of	Know /Have heard of		Not important at all.	Not important at all.	Not important at all.	Extremely important.	Not important at all.	Not important at all.	Not important at all.	Neutral.	Extremely important.	Important.	Agree.	Agree.	Agree.	Agree.
43	Female.	Saudi.	Married.	45-36	University degree.	Employed.	18000-12001	No.	No.	No.	No.								Searching online medical websites.	Searching online medical websites	To collect prescription medication.				Do not know / Have not heard of	Do not know / Have not heard of	Do not know / Have not heard of	Know /Have heard of	Do not know / Have not heard of	Do not know / Have not heard of	Do not know / Have not heard of	Know /Have heard of	Do not know / Have not heard of	Do not know / Have not heard of		Neutral.	Important.	Important.	Extremely important.	Important.	Important.	Important.	Extremely important.	Extremely important.	Neutral.	Agree.	Agree.	Agree.	Agree.
44	Female.	Saudi.	Married.	45-36	University degree.	Employed.	18000-12001	No.	No.	No.	No.								Searching online medical websites.	Searching online medical websites	To collect prescription medication.				Do not know / Have not heard of	Do not know / Have not heard of	Do not know / Have not heard of	Do not know / Have not heard of	Do not know / Have not heard of	Do not know / Have not heard of	Do not know / Have not heard of	Do not know / Have not heard of	Do not know / Have not heard of	Know /Have heard of		Extremely important.	Extremely important.	Extremely important.	Extremely important.	Important.	Extremely important.	Important.	Extremely important.	Extremely important.	Extremely important.	Disagree.	Disagree.	Agree.	Natural.
45	Female.	Saudi.	Married.	55-46	Diploma.	Retired.	12000-7001	No.	No.	No.	No.								Community Pharmacy.	Community Pharmacy.	To collect prescription medication.	To collect over the counter (OTC) medication.			Do not know / Have not heard of	Do not know / Have not heard of	Do not know / Have not heard of	Do not know / Have not heard of	Do not know / Have not heard of	Do not know / Have not heard of	Do not know / Have not heard of	Do not know / Have not heard of	Do not know / Have not heard of	Know /Have heard of		Extremely important.	Extremely important.	Extremely important.	Extremely important.	Extremely important.	Extremely important.	Extremely important.	Extremely important.	Extremely important.	Extremely important.	Natural.	Natural.	Natural.	Natural.
46	Female.	Saudi.	Married.	35-26	University degree.	Employed.	7000-3000	No.	No.	No.	No.								Searching online medical websites.	Searching online medical websites		To collect over the counter (OTC) medication.			Do not know / Have not heard of	Do not know / Have not heard of	Do not know / Have not heard of	Do not know / Have not heard of	Do not know / Have not heard of	Do not know / Have not heard of	Do not know / Have not heard of	Do not know / Have not heard of	Do not know / Have not heard of	Know /Have heard of		Extremely important.	Extremely important.	Extremely important.	Extremely important.	Extremely important.	Extremely important.	Extremely important.	Extremely important.	Extremely important.	Extremely important.	Strongly agree.	Strongly agree.	Strongly agree.	Strongly agree.
47	Male.	Saudi.	Single.	35-26	University degree.	Unemployed.	3000 or less.	No.	No.	No.	No.								Primary Health Care Centre or Clinic.	SEHA Application on your Mobile. or Calling 937.			To purchase sanitary/cosmetic products		Know /Have heard of	Do not know / Have not heard of	Do not know / Have not heard of	Know /Have heard of	Do not know / Have not heard of	Do not know / Have not heard of	Do not know / Have not heard of	Do not know / Have not heard of	Do not know / Have not heard of	Do not know / Have not heard of		Extremely important.	Extremely important.	Extremely important.	Extremely important.	Extremely important.	Extremely important.	Extremely important.	Extremely important.	Extremely important.	Important.	Agree.	Strongly disagree.	Strongly disagree.	Strongly disagree.
48	Male.	Saudi.	Married.	65-56	Diploma.	Retired.	12000-7001	No.	No.	No.					Blood lipids (e.g. Cholesterol)			Other.	I do not usually consult anyone, anywhere.	I do not usually consult anyone, anywhere.		To collect over the counter (OTC) medication.	To purchase sanitary/cosmetic products		Do not know / Have not heard of	Do not know / Have not heard of	Do not know / Have not heard of	Do not know / Have not heard of	Do not know / Have not heard of	Do not know / Have not heard of	Do not know / Have not heard of	Do not know / Have not heard of	Do not know / Have not heard of	Do not know / Have not heard of		Important.	Important.	Important.	Extremely important.	Important.	Extremely important.	Extremely important.	Extremely important.	Important.	Neutral.	Natural.	Natural.	Natural.	Natural.
49	Male.	Saudi.	Married.	35-26	Doctor of Philosophy (PhD) or equivalent.	Employed.	18000-12001	yes.	No.	No.					Blood lipids (e.g. Cholesterol)			Other.	Primary Health Care Centre or Clinic.	Searching online medical websites	To collect prescription medication.	To collect over the counter (OTC) medication.	To purchase sanitary/cosmetic products		Do not know / Have not heard of	Do not know / Have not heard of	Do not know / Have not heard of	Do not know / Have not heard of	Do not know / Have not heard of	Do not know / Have not heard of	Do not know / Have not heard of	Do not know / Have not heard of	Know /Have heard of	Do not know / Have not heard of		Extremely important.	Important.	Extremely important.	Extremely important.	Extremely important.	Extremely important.	Extremely important.	Extremely important.	Extremely important.	Extremely important.	Agree.	Agree.	Agree.	Strongly agree.
50	Male.	Saudi.	Married.	35-26	University degree.	Employed.	12000-7001	yes.	No.	Current smoker.	No.								Primary Health Care Centre or Clinic.	Community Pharmacy.	To collect prescription medication.		To purchase sanitary/cosmetic products		Do not know / Have not heard of	Do not know / Have not heard of	Do not know / Have not heard of	Do not know / Have not heard of	Do not know / Have not heard of	Do not know / Have not heard of	Do not know / Have not heard of	Do not know / Have not heard of	Do not know / Have not heard of	Do not know / Have not heard of		Important.	Important.	Important.	Important.	Important.	Important.	Important.	Important.	Important.	Neutral.	Agree.	Natural.	Natural.	Natural.
51	Male.	Saudi.	Single.	25-18	High School or less.	Unemployed.	3000 or less.	No.	No.	Previous smoker.		Obesity.							I do not know.	Hospital.	To collect prescription medication.				Do not know / Have not heard of	Do not know / Have not heard of	Know /Have heard of	Know /Have heard of	Do not know / Have not heard of	Know /Have heard of	Do not know / Have not heard of	Do not know / Have not heard of	Know /Have heard of	Do not know / Have not heard of		Extremely important.	Important.	Extremely important.	Extremely important.	Extremely important.	Extremely important.	Extremely important.	Extremely important.	Extremely important.	Extremely important.	Strongly agree.	Strongly agree.	Strongly agree.	Strongly agree.
52	Male.	Non Saudi.	Married.	65-56	Master degree (e.g. MA, MSc).	Employed.	25000-18001	yes.	No.	No.			Diabetes mellitus.						Hospital.	Hospital.	To collect prescription medication.	To collect over the counter (OTC) medication.			Do not know / Have not heard of	Do not know / Have not heard of	Do not know / Have not heard of	Do not know / Have not heard of	Do not know / Have not heard of	Do not know / Have not heard of	Do not know / Have not heard of	Know /Have heard of	Know /Have heard of	Know /Have heard of		Important.	Not important.	Important.	Extremely important.	Neutral.	Neutral.	Important.	Important.	Neutral.	Important.	Agree.	Disagree.	Agree.	Agree.
53	Male.	Saudi.	Single.	25-18	University degree.	Unemployed.	3000 or less.	yes.	No.	No.		Obesity.							Searching online medical websites.	Community Pharmacy.	To collect prescription medication.		To purchase sanitary/cosmetic products		Do not know / Have not heard of	Do not know / Have not heard of	Do not know / Have not heard of	Do not know / Have not heard of	Do not know / Have not heard of	Do not know / Have not heard of	Do not know / Have not heard of	Know /Have heard of	Do not know / Have not heard of	Know /Have heard of		Neutral.	Important.	Not important.	Neutral.	Important.	Important.	Neutral.	Important.	Important.	Important.	Agree.	Agree.	Agree.	Agree.
54	Male.	Saudi.	Married.	45-36	University degree.	Employed.	18000-12001	No.	No.	Current smoker.	No.								Community Pharmacy.	Community Pharmacy.		To collect over the counter (OTC) medication.		To get other healthcare services.	Do not know / Have not heard of	Do not know / Have not heard of	Know /Have heard of	Know /Have heard of	Do not know / Have not heard of	Do not know / Have not heard of	Do not know / Have not heard of	Do not know / Have not heard of	Know /Have heard of	Know /Have heard of		Extremely important.	Extremely important.	Extremely important.	Neutral.	Neutral.	Extremely important.	Extremely important.	Extremely important.	Extremely important.	Extremely important.	Strongly agree.	Strongly agree.	Strongly agree.	Strongly agree.
55	Male.	Saudi.	Married.	45-36	University degree.	Employed.	12000-7001	No.	No.	Previous smoker.	No.								I do not usually consult anyone, anywhere.	SEHA Application on your Mobile. or Calling 937.	To collect prescription medication.				Know /Have heard of	Do not know / Have not heard of	Do not know / Have not heard of	Know /Have heard of	Do not know / Have not heard of	Do not know / Have not heard of	Do not know / Have not heard of	Do not know / Have not heard of	Do not know / Have not heard of	Know /Have heard of		Extremely important.	Extremely important.	Important.	Extremely important.	Important.	Extremely important.	Extremely important.	Extremely important.	Extremely important.	Extremely important.	Agree.	Agree.	Strongly agree.	Strongly agree.
56	Male.	Saudi.	Married.	35-26	Master degree (e.g. MA, MSc).	Employed.	18000-12001	No.	No.	No.	No.								Community Pharmacy.	Searching online medical websites			To purchase sanitary/cosmetic products		Do not know / Have not heard of	Do not know / Have not heard of	Do not know / Have not heard of	Do not know / Have not heard of	Do not know / Have not heard of	Do not know / Have not heard of	Do not know / Have not heard of	Know /Have heard of	Know /Have heard of	Do not know / Have not heard of		Extremely important.	Extremely important.	Extremely important.	Extremely important.	Extremely important.	Important.	Extremely important.	Extremely important.	Extremely important.	Extremely important.	Agree.	Natural.	Agree.	Agree.
57	Male.	Non Saudi.	Married.	55-46	Doctor of Philosophy (PhD) or equivalent.	Employed.	More than 25000	yes.	No.	No.	No.								Hospital.	Hospital.	To collect prescription medication.	To collect over the counter (OTC) medication.			Do not know / Have not heard of	Do not know / Have not heard of	Do not know / Have not heard of	Do not know / Have not heard of	Do not know / Have not heard of	Do not know / Have not heard of	Do not know / Have not heard of	Do not know / Have not heard of	Do not know / Have not heard of	Know /Have heard of		Important.	Neutral.	Important.	Extremely important.	Neutral.	Neutral.	Important.	Neutral.	Neutral.	Extremely important.	Agree.	Disagree.	Agree.	Agree.
58	Male.	Saudi.	Married.	45-36	Master degree (e.g. MA, MSc).	Employed.	18000-12001	No.	No.	No.	No.								Community Pharmacy.	Community Pharmacy.	To collect prescription medication.	To collect over the counter (OTC) medication.	To purchase sanitary/cosmetic products		Do not know / Have not heard of	Know /Have heard of	Do not know / Have not heard of	Know /Have heard of	Do not know / Have not heard of	Do not know / Have not heard of	Do not know / Have not heard of	Know /Have heard of	Know /Have heard of	Do not know / Have not heard of		Extremely important.	Important.	Important.	Important.	Extremely important.	Extremely important.	Important.	Important.	Extremely important.	Extremely important.	Strongly agree.	Agree.	Strongly agree.	Agree.
59	Male.	Saudi.	Married.	35-26	Doctor of Philosophy (PhD) or equivalent.	Employed.	25000-18001	No.	No.	No.	No.								Hospital.	I do not know.	To collect prescription medication.				Do not know / Have not heard of	Know /Have heard of	Do not know / Have not heard of	Know /Have heard of	Do not know / Have not heard of	Do not know / Have not heard of	Do not know / Have not heard of	Do not know / Have not heard of	Do not know / Have not heard of	Do not know / Have not heard of		Neutral.	Neutral.	Important.	Extremely important.	Neutral.	Extremely important.	Neutral.	Neutral.	Neutral.	Neutral.	Natural.	Agree.	Natural.	Disagree.
60	Male.	Saudi.	Single.	25-18	University degree.	Employed.	7000-3000	yes.	No.	Current smoker.						Asthma/Allergic asthma.			Community Pharmacy.	Community Pharmacy.	To collect prescription medication.				Do not know / Have not heard of	Do not know / Have not heard of	Do not know / Have not heard of	Do not know / Have not heard of	Do not know / Have not heard of	Do not know / Have not heard of	Do not know / Have not heard of	Do not know / Have not heard of	Do not know / Have not heard of	Do not know / Have not heard of		Extremely important.	Important.	Important.	Important.	Important.	Neutral.	Important.	Important.	Important.	Important.	Disagree.	Agree.	Agree.	Natural.
61	Male.	Saudi.	Single.	25-18	High School or less.	Unemployed.	3000 or less.	No.	No.	No.						Asthma/Allergic asthma.			Primary Health Care Centre or Clinic.	Primary Health Care Centre or Clinic.		To collect over the counter (OTC) medication.	To purchase sanitary/cosmetic products		Know /Have heard of	Do not know / Have not heard of	Do not know / Have not heard of	Know /Have heard of	Do not know / Have not heard of	Know /Have heard of	Do not know / Have not heard of	Know /Have heard of	Know /Have heard of	Do not know / Have not heard of		Extremely important.	Neutral.	Extremely important.	Important.	Neutral.	Important.	Neutral.	Extremely important.	Important.	Extremely important.	Agree.	Natural.	Agree.	Agree.
62	Male.	Saudi.	Married.	45-36	University degree.	Employed.	18000-12001	yes.	No.	Current smoker.	No.								Community Pharmacy.	Community Pharmacy.		To collect over the counter (OTC) medication.			Do not know / Have not heard of	Know /Have heard of	Do not know / Have not heard of	Know /Have heard of	Know /Have heard of	Know /Have heard of	Do not know / Have not heard of	Know /Have heard of	Do not know / Have not heard of	Do not know / Have not heard of		Neutral.	Important.	Important.	Important.	Neutral.	Neutral.	Important.	Important.	Important.	Important.	Natural.	Natural.	Agree.	Natural.
63	Male.	Saudi.	Other.	35-26	University degree.	Employed.	12000-7001	No.	No.	No.	No.								Community Pharmacy.	Community Pharmacy.		To collect over the counter (OTC) medication.			Know /Have heard of	Do not know / Have not heard of	Do not know / Have not heard of	Know /Have heard of	Know /Have heard of	Do not know / Have not heard of	Do not know / Have not heard of	Know /Have heard of	Know /Have heard of	Do not know / Have not heard of		Important.	Important.	Extremely important.	Important.	Extremely important.	Important.	Important.	Extremely important.	Extremely important.	Extremely important.	Agree.	Agree.	Agree.	Natural.
64	Male.	Saudi.	Married.	35-26	Master degree (e.g. MA, MSc).	Employed.	18000-12001	No.	No.	No.	No.								Community Pharmacy.	Hospital.		To collect over the counter (OTC) medication.	To purchase sanitary/cosmetic products		Know /Have heard of	Do not know / Have not heard of	Do not know / Have not heard of	Know /Have heard of	Know /Have heard of	Know /Have heard of	Do not know / Have not heard of	Know /Have heard of	Know /Have heard of	Know /Have heard of		Important.	Extremely important.	Extremely important.	Extremely important.	Important.	Important.	Important.	Important.	Important.	Extremely important.	Strongly agree.	Agree.	Agree.	Agree.
65	Male.	Saudi.	Married.	55-46	Master degree (e.g. MA, MSc).	Employed.	25000-18001	No.	No.	Previous smoker.	No.								Searching online medical websites.	Searching online medical websites	To collect prescription medication.	To collect over the counter (OTC) medication.	To purchase sanitary/cosmetic products		Know /Have heard of	Know /Have heard of	Know /Have heard of	Know /Have heard of	Know /Have heard of	Know /Have heard of	Know /Have heard of	Know /Have heard of	Know /Have heard of	Know /Have heard of		Extremely important.	Extremely important.	Extremely important.	Extremely important.	Extremely important.	Extremely important.	Extremely important.	Extremely important.	Extremely important.	Extremely important.	Agree.	Natural.	Strongly agree.	Natural.
66	Female.	Saudi.	Married.	25-18	Diploma.	Unemployed.	12000-7001	yes.	No.	No.	No.								Community Pharmacy.	Community Pharmacy.		To collect over the counter (OTC) medication.			Know /Have heard of	Know /Have heard of	Do not know / Have not heard of	Know /Have heard of	Know /Have heard of	Know /Have heard of	Do not know / Have not heard of	Know /Have heard of	Do not know / Have not heard of	Know /Have heard of		Extremely important.	Extremely important.	Important.	Extremely important.	Extremely important.	Extremely important.	Important.	Extremely important.	Extremely important.	Extremely important.	Strongly agree.	Agree.	Strongly agree.	Agree.
67	Male.	Saudi.	Single.	25-18	University degree.	Employed.	3000 or less.	No.	No.	No.	No.								Hospital.	Community Pharmacy.	To collect prescription medication.	To collect over the counter (OTC) medication.			Do not know / Have not heard of	Know /Have heard of	Do not know / Have not heard of	Know /Have heard of	Do not know / Have not heard of	Do not know / Have not heard of	Do not know / Have not heard of	Do not know / Have not heard of	Know /Have heard of	Do not know / Have not heard of		Neutral.	Neutral.	Important.	Not important.	Neutral.	Important.	Important.	Neutral.	Important.	Neutral.	Natural.	Agree.	Agree.	Natural.
68	Male.	Saudi.	Single.	25-18	University degree.	Unemployed.	3000 or less.	No.	No.	No.	No.								I do not usually consult anyone, anywhere.	Primary Health Care Centre or Clinic.			To purchase sanitary/cosmetic products		Know /Have heard of	Know /Have heard of	Do not know / Have not heard of	Know /Have heard of	Know /Have heard of	Do not know / Have not heard of	Do not know / Have not heard of	Know /Have heard of	Know /Have heard of	Know /Have heard of		Extremely important.	Important.	Extremely important.	Extremely important.	Important.	Not important.	Important.	Important.	Important.	Extremely important.	Disagree.	Natural.	Agree.	Agree.
69	Male.	Saudi.	Married.	35-26	Master degree (e.g. MA, MSc).	Employed.	12000-7001	No.	No.	No.	No.								Primary Health Care Centre or Clinic.	SEHA Application on your Mobile. or Calling 937.				To get other healthcare services.	Know /Have heard of	Know /Have heard of	Do not know / Have not heard of	Know /Have heard of	Do not know / Have not heard of	Do not know / Have not heard of	Do not know / Have not heard of	Do not know / Have not heard of	Do not know / Have not heard of	Do not know / Have not heard of		Neutral.	Neutral.	Neutral.	Neutral.	Neutral.	Neutral.	Neutral.	Neutral.	Neutral.	Neutral.	Disagree.	Disagree.	Disagree.	Natural.
70	Male.	Saudi.	Married.	45-36	Master degree (e.g. MA, MSc).	Employed.	25000-18001	No.	No.	Previous smoker.	No.								Searching online medical websites.	Hospital.	To collect prescription medication.	To collect over the counter (OTC) medication.	To purchase sanitary/cosmetic products	To get other healthcare services.	Do not know / Have not heard of	Do not know / Have not heard of	Do not know / Have not heard of	Do not know / Have not heard of	Do not know / Have not heard of	Do not know / Have not heard of	Do not know / Have not heard of	Do not know / Have not heard of	Do not know / Have not heard of	Do not know / Have not heard of		Extremely important.	Extremely important.	Extremely important.	Extremely important.	Extremely important.	Extremely important.	Extremely important.	Extremely important.	Extremely important.	Important.	Agree.	Agree.	Strongly agree.	Agree.
71	Female.	Saudi.	Married.	65-56	University degree.	Employed.	12000-7001	No.	No.	No.	No.								Primary Health Care Centre or Clinic.	Primary Health Care Centre or Clinic.		To collect over the counter (OTC) medication.	To purchase sanitary/cosmetic products		Do not know / Have not heard of	Do not know / Have not heard of	Do not know / Have not heard of	Do not know / Have not heard of	Do not know / Have not heard of	Do not know / Have not heard of	Do not know / Have not heard of	Do not know / Have not heard of	Do not know / Have not heard of	Do not know / Have not heard of		Important.	Important.	Important.	Important.	Important.	Important.	Important.	Important.	Important.	Neutral.	Agree.	Agree.	Agree.	Agree.
72	Male.	Saudi.	Married.	65-56	High School or less.	Retired.	7000-3000	No.	No.	No.	No.								SEHA Application on your Mobile. or Calling 937.	Primary Health Care Centre or Clinic.			To purchase sanitary/cosmetic products		Do not know / Have not heard of	Do not know / Have not heard of	Do not know / Have not heard of	Do not know / Have not heard of	Do not know / Have not heard of	Do not know / Have not heard of	Do not know / Have not heard of	Do not know / Have not heard of	Do not know / Have not heard of	Do not know / Have not heard of		Important.	Important.	Important.	Important.	Important.	Important.	Important.	Important.	Important.	Important.	Strongly agree.	Strongly agree.	Strongly agree.	Strongly agree.
73	Female.	Saudi.	Married.	35-26	University degree.	Employed.	7000-3000	No.	No.	No.								Other.	Primary Health Care Centre or Clinic.	Community Pharmacy.			To purchase sanitary/cosmetic products		Do not know / Have not heard of	Do not know / Have not heard of	Do not know / Have not heard of	Do not know / Have not heard of	Do not know / Have not heard of	Do not know / Have not heard of	Do not know / Have not heard of	Do not know / Have not heard of	Do not know / Have not heard of	Do not know / Have not heard of		Important.	Important.	Important.	Important.	Important.	Important.	Important.	Important.	Important.	Important.	Agree.	Agree.	Strongly agree.	Strongly agree.
74	Male.	Saudi.	Married.	35-26	Diploma.	Employed.	7000-3000	No.	No.	No.	No.								Primary Health Care Centre or Clinic.	Primary Health Care Centre or Clinic.	To collect prescription medication.				Do not know / Have not heard of	Do not know / Have not heard of	Do not know / Have not heard of	Do not know / Have not heard of	Do not know / Have not heard of	Do not know / Have not heard of	Do not know / Have not heard of	Do not know / Have not heard of	Do not know / Have not heard of	Do not know / Have not heard of		Important.	Important.	Important.	Important.	Important.	Important.	Important.	Important.	Important.	Important.	Agree.	Agree.	Agree.	Natural.
75	Male.	Saudi.	Married.	45-36	University degree.	Employed.	7000-3000	yes.	No.	No.					Blood lipids (e.g. Cholesterol)				Community Pharmacy.	Community Pharmacy.	To collect prescription medication.				Know /Have heard of	Do not know / Have not heard of	Do not know / Have not heard of	Do not know / Have not heard of	Do not know / Have not heard of	Do not know / Have not heard of	Do not know / Have not heard of	Do not know / Have not heard of	Do not know / Have not heard of	Do not know / Have not heard of		Important.	Important.	Important.	Important.	Important.	Important.	Important.	Important.	Important.	Important.	Agree.	Agree.	Agree.	Agree.
76	Female.	Saudi.	Married.	25-18	High School or less.	Unemployed.	Undisclosed.	No.	No.	No.	No.								Community Pharmacy.	Community Pharmacy.			To purchase sanitary/cosmetic products		Know /Have heard of	Do not know / Have not heard of	Do not know / Have not heard of	Know /Have heard of	Do not know / Have not heard of	Do not know / Have not heard of	Do not know / Have not heard of	Do not know / Have not heard of	Do not know / Have not heard of	Do not know / Have not heard of		Extremely important.	Extremely important.	Extremely important.	Extremely important.	Extremely important.	Extremely important.	Extremely important.	Extremely important.	Extremely important.	Important.	Agree.	Agree.	Agree.	Agree.
77	Female.	Saudi.	Married.	55-46	Doctor of Philosophy (PhD) or equivalent.	Employed.	More than 25000	No.	No.	No.	No.								Community Pharmacy.	Community Pharmacy.	To collect prescription medication.				Do not know / Have not heard of	Do not know / Have not heard of	Do not know / Have not heard of	Know /Have heard of	Do not know / Have not heard of	Do not know / Have not heard of	Do not know / Have not heard of	Do not know / Have not heard of	Do not know / Have not heard of	Do not know / Have not heard of		Important.	Extremely important.	Important.	Extremely important.	Important.	Extremely important.	Extremely important.	Important.	Important.	Important.	Agree.	Agree.	Strongly agree.	Agree.
78	Female.	Saudi.	Married.	45-36	Diploma.	Employed.	12000-7001	No.	No.	No.	No.								I do not usually consult anyone, anywhere.	I do not usually consult anyone, anywhere.	To collect prescription medication.		To purchase sanitary/cosmetic products		Do not know / Have not heard of	Do not know / Have not heard of	Do not know / Have not heard of	Do not know / Have not heard of	Do not know / Have not heard of	Do not know / Have not heard of	Do not know / Have not heard of	Do not know / Have not heard of	Do not know / Have not heard of	Do not know / Have not heard of		Important.	Important.	Important.	Important.	Important.	Important.	Important.	Important.	Important.	Important.	Agree.	Agree.	Agree.	Agree.
79	Male.	Saudi.	Married.	35-26	Doctor of Philosophy (PhD) or equivalent.	Employed.	More than 25000	No.	No.	No.	No.								I do not usually consult anyone, anywhere.	SEHA Application on your Mobile. or Calling 937.	To collect prescription medication.	To collect over the counter (OTC) medication.	To purchase sanitary/cosmetic products		Do not know / Have not heard of	Do not know / Have not heard of	Do not know / Have not heard of	Know /Have heard of	Do not know / Have not heard of	Do not know / Have not heard of	Do not know / Have not heard of	Do not know / Have not heard of	Do not know / Have not heard of	Know /Have heard of		Important.	Important.	Important.	Important.	Important.	Important.	Important.	Important.	Important.	Important.	Natural.	Natural.	Natural.	Natural.
80	Female.	Saudi.	Married.	45-36	Master degree (e.g. MA, MSc).	Unemployed.	More than 25000	yes.	No.	No.	No.								SEHA Application on your Mobile. or Calling 937.	SEHA Application on your Mobile. or Calling 937.				To get other healthcare services.	Know /Have heard of	Know /Have heard of	Do not know / Have not heard of	Know /Have heard of	Do not know / Have not heard of	Do not know / Have not heard of	Do not know / Have not heard of	Do not know / Have not heard of	Do not know / Have not heard of	Know /Have heard of		Important.	Important.	Important.	Important.	Important.	Important.	Important.	Important.	Important.	Important.	Agree.	Agree.	Agree.	Agree.
81	Female.	Saudi.	Married.	45-36	Doctor of Philosophy (PhD) or equivalent.	Employed.	25000-18001	No.	No.	No.		Obesity.				Asthma/Allergic asthma.			I do not usually consult anyone, anywhere.	Community Pharmacy.	To collect prescription medication.	To collect over the counter (OTC) medication.	To purchase sanitary/cosmetic products		Do not know / Have not heard of	Know /Have heard of	Do not know / Have not heard of	Know /Have heard of	Do not know / Have not heard of	Do not know / Have not heard of	Do not know / Have not heard of	Do not know / Have not heard of	Do not know / Have not heard of	Know /Have heard of		Extremely important.	Extremely important.	Important.	Extremely important.	Extremely important.	Extremely important.	Extremely important.	Important.	Important.	Important.	Agree.	Agree.	Agree.	Natural.
82	Female.	Non Saudi.	Single.	25-18	University degree.	Unemployed.	3000 or less.	No.	No.	No.	No.								I do not usually consult anyone, anywhere.	Community Pharmacy.	To collect prescription medication.				Know /Have heard of	Know /Have heard of	Do not know / Have not heard of	Know /Have heard of	Do not know / Have not heard of	Do not know / Have not heard of	Do not know / Have not heard of	Do not know / Have not heard of	Do not know / Have not heard of	Know /Have heard of		Important.	Important.	Important.	Extremely important.	Important.	Extremely important.	Extremely important.	Important.	Important.	Important.	Natural.	Natural.	Agree.	Natural.
83	Male.	Saudi.	Married.	45-36	Doctor of Philosophy (PhD) or equivalent.	Employed.	25000-18001	No.	No.	No.	No.								Hospital.	Hospital.		To collect over the counter (OTC) medication.	To purchase sanitary/cosmetic products		Know /Have heard of	Know /Have heard of	Do not know / Have not heard of	Know /Have heard of	Do not know / Have not heard of	Do not know / Have not heard of	Do not know / Have not heard of	Know /Have heard of	Do not know / Have not heard of	Know /Have heard of		Important.	Important.	Important.	Important.	Important.	Important.	Extremely important.	Important.	Important.	Neutral.	Agree.	Natural.	Agree.	Agree.
84	Male.	Saudi.	Single.	25-18	University degree.	Unemployed.	3000 or less.	No.	No.	No.	No.								Community Pharmacy.	Community Pharmacy.		To collect over the counter (OTC) medication.			Know /Have heard of	Know /Have heard of	Do not know / Have not heard of	Know /Have heard of	Do not know / Have not heard of	Do not know / Have not heard of	Do not know / Have not heard of	Do not know / Have not heard of	Do not know / Have not heard of	Do not know / Have not heard of		Important.	Important.	Important.	Extremely important.	Important.	Extremely important.	Important.	Important.	Important.	Neutral.	Natural.	Natural.	Natural.	Natural.
85	Male.	Saudi.	Single.	25-18	High School or less.	Employed.	3000 or less.	No.	No.	No.	No.								Primary Health Care Centre or Clinic.	Community Pharmacy.	To collect prescription medication.	To collect over the counter (OTC) medication.	To purchase sanitary/cosmetic products		Do not know / Have not heard of	Do not know / Have not heard of	Do not know / Have not heard of	Know /Have heard of	Do not know / Have not heard of	Do not know / Have not heard of	Do not know / Have not heard of	Do not know / Have not heard of	Do not know / Have not heard of	Know /Have heard of		Important.	Important.	Important.	Important.	Important.	Important.	Important.	Important.	Important.	Important.	Agree.	Agree.	Agree.	Natural.
86	Male.	Saudi.	Married.	45-36	High School or less.	Employed.	12000-7001	No.	No.	No.	No.								Primary Health Care Centre or Clinic.	Primary Health Care Centre or Clinic.	To collect prescription medication.				Know /Have heard of	Do not know / Have not heard of	Do not know / Have not heard of	Do not know / Have not heard of	Know /Have heard of	Know /Have heard of	Do not know / Have not heard of	Know /Have heard of	Know /Have heard of	Know /Have heard of		Extremely important.	Extremely important.	Extremely important.	Extremely important.	Extremely important.	Extremely important.	Extremely important.	Extremely important.	Extremely important.	Extremely important.	Agree.	Agree.	Agree.	Agree.
87	Male.	Saudi.	Married.	45-36	Master degree (e.g. MA, MSc).	Employed.	25000-18001	No.	No.	Current smoker.	No.								Community Pharmacy.	Community Pharmacy.	To collect prescription medication.	To collect over the counter (OTC) medication.	To purchase sanitary/cosmetic products		Know /Have heard of	Do not know / Have not heard of	Do not know / Have not heard of	Do not know / Have not heard of	Do not know / Have not heard of	Do not know / Have not heard of	Do not know / Have not heard of	Do not know / Have not heard of	Do not know / Have not heard of	Do not know / Have not heard of		Extremely important.	Important.	Extremely important.	Important.	Extremely important.	Extremely important.	Extremely important.	Extremely important.	Important.	Important.	Agree.	Agree.	Agree.	Agree.
88	Male.	Saudi.	Married.	45-36	Diploma.	Employed.	12000-7001	No.	No.	Current smoker.	No.								Searching online medical websites.	Primary Health Care Centre or Clinic.			To purchase sanitary/cosmetic products		Know /Have heard of	Do not know / Have not heard of	Know /Have heard of	Know /Have heard of	Do not know / Have not heard of	Know /Have heard of	Do not know / Have not heard of	Do not know / Have not heard of	Do not know / Have not heard of	Do not know / Have not heard of		Important.	Extremely important.	Important.	Important.	Important.	Important.	Important.	Important.	Important.	Neutral.	Natural.	Natural.	Agree.	Natural.
89	Male.	Saudi.	Married.	35-26	Diploma.	Employed.	7000-3000	No.	No.	Current smoker.	No.								Primary Health Care Centre or Clinic.	Primary Health Care Centre or Clinic.			To purchase sanitary/cosmetic products		Know /Have heard of	Know /Have heard of	Know /Have heard of	Know /Have heard of	Know /Have heard of	Know /Have heard of	Do not know / Have not heard of	Do not know / Have not heard of	Do not know / Have not heard of	Do not know / Have not heard of		Important.	Important.	Important.	Important.	Important.	Not important at all.	Important.	Important.	Important.	Not important at all.	Natural.	Natural.	Natural.	Natural.
90	Female.	Saudi.	Married.	45-36	University degree.	Employed.	12000-7001	No.	No.	No.								Other.	Community Pharmacy.	Community Pharmacy.	To collect prescription medication.				Know /Have heard of	Do not know / Have not heard of	Know /Have heard of	Know /Have heard of	Know /Have heard of	Do not know / Have not heard of	Know /Have heard of	Do not know / Have not heard of	Know /Have heard of	Know /Have heard of		Extremely important.	Extremely important.	Extremely important.	Extremely important.	Extremely important.	Neutral.	Important.	Important.	Extremely important.	Extremely important.	Agree.	Agree.	Agree.	Agree.
91	Female.	Saudi.	Single.	35-26	University degree.	Employed.	12000-7001	No.	No.	No.	No.								Hospital.	Community Pharmacy.			To purchase sanitary/cosmetic products		Do not know / Have not heard of	Do not know / Have not heard of	Do not know / Have not heard of	Know /Have heard of	Do not know / Have not heard of	Do not know / Have not heard of	Do not know / Have not heard of	Do not know / Have not heard of	Do not know / Have not heard of	Know /Have heard of		Extremely important.	Extremely important.	Extremely important.	Extremely important.	Extremely important.	Extremely important.	Extremely important.	Extremely important.	Extremely important.	Extremely important.	Agree.	Agree.	Agree.	Natural.
92	Female.	Saudi.	Single.	25-18	University degree.	Unemployed.	7000-3000	No.	No.	No.	No.								SEHA Application on your Mobile. or Calling 937.	Community Pharmacy.		To collect over the counter (OTC) medication.			Know /Have heard of	Know /Have heard of	Do not know / Have not heard of	Know /Have heard of	Do not know / Have not heard of	Know /Have heard of	Do not know / Have not heard of	Do not know / Have not heard of	Do not know / Have not heard of	Know /Have heard of		Important.	Extremely important.	Important.	Important.	Important.	Important.	Important.	Important.	Important.	Not important.	Natural.	Natural.	Agree.	Natural.
93	Male.	Saudi.	Married.	55-46	Master degree (e.g. MA, MSc).	Employed.	18000-12001	No.	No.	No.		Obesity.							Primary Health Care Centre or Clinic.	Primary Health Care Centre or Clinic.	To collect prescription medication.	To collect over the counter (OTC) medication.	To purchase sanitary/cosmetic products		Do not know / Have not heard of	Know /Have heard of	Know /Have heard of	Know /Have heard of	Do not know / Have not heard of	Do not know / Have not heard of	Do not know / Have not heard of	Know /Have heard of	Know /Have heard of	Know /Have heard of		Extremely important.	Extremely important.	Extremely important.	Extremely important.	Extremely important.	Extremely important.	Extremely important.	Extremely important.	Extremely important.	Extremely important.	Strongly agree.	Strongly agree.	Strongly agree.	Strongly agree.
94	Male.	Saudi.	Married.	65-56	Doctor of Philosophy (PhD) or equivalent.	Retired.	25000-18001	No.	No.	No.		Obesity.			Blood lipids (e.g. Cholesterol)				I do not usually consult anyone, anywhere.	I do not usually consult anyone, anywhere.	To collect prescription medication.	To collect over the counter (OTC) medication.	To purchase sanitary/cosmetic products		Know /Have heard of	Do not know / Have not heard of	Do not know / Have not heard of	Know /Have heard of	Do not know / Have not heard of	Do not know / Have not heard of	Do not know / Have not heard of	Do not know / Have not heard of	Do not know / Have not heard of	Know /Have heard of		Extremely important.	Extremely important.	Extremely important.	Extremely important.	Extremely important.	Important.	Important.	Important.	Important.	Extremely important.	Disagree.	Disagree.	Disagree.	Natural.
95	Male.	Saudi.	Married.	45-36	University degree.	Employed.	18000-12001	No.	No.	Current smoker.	No.								Primary Health Care Centre or Clinic.	SEHA Application on your Mobile. or Calling 937.	To collect prescription medication.				Know /Have heard of	Know /Have heard of	Know /Have heard of	Know /Have heard of	Know /Have heard of	Know /Have heard of	Do not know / Have not heard of	Know /Have heard of	Know /Have heard of	Know /Have heard of		Neutral.	Neutral.	Neutral.	Neutral.	Neutral.	Neutral.	Neutral.	Neutral.	Neutral.	Neutral.	Agree.	Agree.	Agree.	Agree.
96	Female.	Saudi.	Married.	45-36	University degree.	Employed.	12000-7001	No.	No.	No.	No.								Primary Health Care Centre or Clinic.	Primary Health Care Centre or Clinic.	To collect prescription medication.	To collect over the counter (OTC) medication.	To purchase sanitary/cosmetic products		Know /Have heard of	Know /Have heard of	Do not know / Have not heard of	Know /Have heard of	Do not know / Have not heard of	Do not know / Have not heard of	Do not know / Have not heard of	Know /Have heard of	Know /Have heard of	Know /Have heard of		Extremely important.	Extremely important.	Extremely important.	Extremely important.	Extremely important.	Extremely important.	Extremely important.	Extremely important.	Extremely important.	Extremely important.	Natural.	Natural.	Agree.	Natural.
97	Female.	Non Saudi.	Married.	45-36	High School or less.	Unemployed.	Undisclosed.	No.	No.	No.								Other.	I do not usually consult anyone, anywhere.	I do not know.				To get other healthcare services.	Do not know / Have not heard of	Know /Have heard of	Do not know / Have not heard of	Know /Have heard of	Do not know / Have not heard of	Know /Have heard of	Know /Have heard of	Know /Have heard of	Know /Have heard of	Do not know / Have not heard of		Important.	Extremely important.	Important.	Important.	Important.	Extremely important.	Extremely important.	Extremely important.	Neutral.	Not important.	Natural.	Natural.	Agree.	Natural.
98	Male.	Saudi.	Single.	25-18	University degree.	Unemployed.	3000 or less.	No.	No.	No.	No.								Community Pharmacy.	Searching online medical websites	To collect prescription medication.	To collect over the counter (OTC) medication.			Know /Have heard of	Know /Have heard of	Do not know / Have not heard of	Know /Have heard of	Know /Have heard of	Know /Have heard of	Do not know / Have not heard of	Know /Have heard of	Know /Have heard of	Know /Have heard of		Important.	Important.	Neutral.	Important.	Important.	Important.	Important.	Important.	Neutral.	Not important.	Natural.	Natural.	Natural.	Natural.
99	Female.	Saudi.	Married.	45-36	University degree.	Employed.	18000-12001	No.	No.	No.		Obesity.							Primary Health Care Centre or Clinic.	Primary Health Care Centre or Clinic.	To collect prescription medication.		To purchase sanitary/cosmetic products	To get other healthcare services.	Do not know / Have not heard of	Do not know / Have not heard of	Know /Have heard of	Do not know / Have not heard of	Do not know / Have not heard of	Do not know / Have not heard of	Do not know / Have not heard of	Do not know / Have not heard of	Do not know / Have not heard of	Do not know / Have not heard of		Extremely important.	Extremely important.	Extremely important.	Extremely important.	Extremely important.	Extremely important.	Extremely important.	Extremely important.	Extremely important.	Extremely important.	Agree.	Agree.	Agree.	Agree.
100	Female.	Saudi.	Married.	45-36	Diploma.	Unemployed.	3000 or less.	No.	No.	No.								Other.	Primary Health Care Centre or Clinic.	Primary Health Care Centre or Clinic.	To collect prescription medication.				Do not know / Have not heard of	Do not know / Have not heard of	Do not know / Have not heard of	Do not know / Have not heard of	Do not know / Have not heard of	Do not know / Have not heard of	Do not know / Have not heard of	Do not know / Have not heard of	Do not know / Have not heard of	Do not know / Have not heard of		Extremely important.	Extremely important.	Extremely important.	Extremely important.	Extremely important.	Extremely important.	Extremely important.	Extremely important.	Important.	Extremely important.	Agree.	Agree.	Agree.	Agree.
101	Female.	Non Saudi.	Single.	25-18	High School or less.	Unemployed.	3000 or less.	yes.	No.	No.	No.								Primary Health Care Centre or Clinic.	Primary Health Care Centre or Clinic.	To collect prescription medication.				Do not know / Have not heard of	Do not know / Have not heard of	Do not know / Have not heard of	Do not know / Have not heard of	Do not know / Have not heard of	Do not know / Have not heard of	Do not know / Have not heard of	Do not know / Have not heard of	Do not know / Have not heard of	Do not know / Have not heard of		Neutral.	Extremely important.	Neutral.	Neutral.	Neutral.	Not important.	Neutral.	Important.	Neutral.	Neutral.	Natural.	Natural.	Natural.	Natural.
102	Female.	Saudi.	Married.	45-36	Diploma.	Employed.	7000-3000	No.	No.	No.		Obesity.							Primary Health Care Centre or Clinic.	Primary Health Care Centre or Clinic.		To collect over the counter (OTC) medication.	To purchase sanitary/cosmetic products		Know /Have heard of	Do not know / Have not heard of	Know /Have heard of	Know /Have heard of	Do not know / Have not heard of	Do not know / Have not heard of	Do not know / Have not heard of	Do not know / Have not heard of	Do not know / Have not heard of	Do not know / Have not heard of		Extremely important.	Extremely important.	Extremely important.	Extremely important.	Extremely important.	Extremely important.	Extremely important.	Extremely important.	Extremely important.	Extremely important.	Strongly agree.	Strongly agree.	Strongly agree.	Strongly agree.
103	Female.	Saudi.	Married.	55-46	University degree.	Employed.	12000-7001	No.	No.	No.								Other.	Community Pharmacy.	Hospital.			To purchase sanitary/cosmetic products	To get other healthcare services.	Know /Have heard of	Do not know / Have not heard of	Know /Have heard of	Know /Have heard of	Do not know / Have not heard of	Do not know / Have not heard of	Do not know / Have not heard of	Do not know / Have not heard of	Know /Have heard of	Know /Have heard of		Extremely important.	Extremely important.	Extremely important.	Extremely important.	Extremely important.	Extremely important.	Extremely important.	Extremely important.	Extremely important.	Extremely important.	Agree.	Agree.	Agree.	Agree.
104	Male.	Saudi.	Single.	25-18	University degree.	Employed.	7000-3000	yes.	No.	Previous smoker.		Obesity.							Community Pharmacy.	SEHA Application on your Mobile. or Calling 937.	To collect prescription medication.	To collect over the counter (OTC) medication.	To purchase sanitary/cosmetic products		Know /Have heard of	Do not know / Have not heard of	Know /Have heard of	Know /Have heard of	Do not know / Have not heard of	Do not know / Have not heard of	Do not know / Have not heard of	Do not know / Have not heard of	Do not know / Have not heard of	Know /Have heard of		Extremely important.	Important.	Extremely important.	Extremely important.	Not important.	Important.	Neutral.	Neutral.	Neutral.	Extremely important.	Agree.	Agree.	Agree.	Natural.
105	Male.	Saudi.	Single.	25-18	University degree.	Unemployed.	Undisclosed.	No.	No.	No.								Other.	Primary Health Care Centre or Clinic.	Community Pharmacy.	To collect prescription medication.	To collect over the counter (OTC) medication.	To purchase sanitary/cosmetic products		Do not know / Have not heard of	Know /Have heard of	Do not know / Have not heard of	Know /Have heard of	Know /Have heard of	Do not know / Have not heard of	Know /Have heard of	Know /Have heard of	Know /Have heard of	Do not know / Have not heard of		Important.	Extremely important.	Extremely important.	Extremely important.	Important.	Extremely important.	Extremely important.	Extremely important.	Extremely important.	Extremely important.	Agree.	Natural.	Strongly agree.	Agree.
106	Male.	Saudi.	Single.	25-18	University degree.	Unemployed.	3000 or less.	No.	No.	No.		Obesity.	Diabetes mellitus.	Blood Pressure Patient.	Blood lipids (e.g. Cholesterol)				I do not usually consult anyone, anywhere.	I do not usually consult anyone, anywhere.	To collect prescription medication.	To collect over the counter (OTC) medication.	To purchase sanitary/cosmetic products	To get other healthcare services.	Do not know / Have not heard of	Know /Have heard of	Know /Have heard of	Know /Have heard of	Do not know / Have not heard of	Know /Have heard of	Know /Have heard of	Know /Have heard of	Know /Have heard of	Do not know / Have not heard of		Not important.	Not important.	Important.	Important.	Neutral.	Neutral.	Not important.	Important.	Important.	Important.	Agree.	Natural.	Disagree.	Natural.
107	Male.	Saudi.	Married.	45-36	Diploma.	Employed.	25000-18001	No.	No.	No.							Osteoporosis.		Community Pharmacy.	Searching online medical websites			To purchase sanitary/cosmetic products		Know /Have heard of	Know /Have heard of	Know /Have heard of	Know /Have heard of	Know /Have heard of	Know /Have heard of	Know /Have heard of	Know /Have heard of	Know /Have heard of	Know /Have heard of		Extremely important.	Extremely important.	Extremely important.	Extremely important.	Extremely important.	Extremely important.	Extremely important.	Extremely important.	Extremely important.	Extremely important.	Agree.	Agree.	Agree.	Agree.
108	Male.	Saudi.	Married.	55-46	University degree.	Employed.	Undisclosed.	yes.	No.	No.	No.								Primary Health Care Centre or Clinic.	Community Pharmacy.	To collect prescription medication.	To collect over the counter (OTC) medication.	To purchase sanitary/cosmetic products		Do not know / Have not heard of	Know /Have heard of	Know /Have heard of	Know /Have heard of	Know /Have heard of	Do not know / Have not heard of	Know /Have heard of	Do not know / Have not heard of	Know /Have heard of	Do not know / Have not heard of		Extremely important.	Extremely important.	Extremely important.	Extremely important.	Extremely important.	Neutral.	Extremely important.	Neutral.	Extremely important.	Important.	Agree.	Agree.	Natural.	Agree.
109	Male.	Saudi.	Single.	25-18	High School or less.	Unemployed.	Undisclosed.	No.	No.	Previous smoker.	No.								Hospital.	Hospital.			To purchase sanitary/cosmetic products		Do not know / Have not heard of	Do not know / Have not heard of	Do not know / Have not heard of	Know /Have heard of	Do not know / Have not heard of	Do not know / Have not heard of	Do not know / Have not heard of	Know /Have heard of	Do not know / Have not heard of	Do not know / Have not heard of		Important.	Important.	Extremely important.	Extremely important.	Extremely important.	Not important.	Not important.	Extremely important.	Extremely important.	Extremely important.	Natural.	Agree.	Agree.	Natural.
110	Female.	Saudi.	Married.	25-18	Diploma.	Unemployed.	3000 or less.	No.	No.	No.	No.								Primary Health Care Centre or Clinic.	Primary Health Care Centre or Clinic.		To collect over the counter (OTC) medication.			Know /Have heard of	Do not know / Have not heard of	Do not know / Have not heard of	Know /Have heard of	Do not know / Have not heard of	Do not know / Have not heard of	Do not know / Have not heard of	Do not know / Have not heard of	Know /Have heard of	Do not know / Have not heard of		Important.	Extremely important.	Important.	Extremely important.	Not important.	Not important.	Extremely important.	Extremely important.	Extremely important.	Extremely important.	Disagree.	Strongly agree.	Disagree.	Disagree.
111	Male.	Saudi.	Married.	45-36	University degree.	Employed.	Undisclosed.	No.	No.	No.	No.								Community Pharmacy.	Community Pharmacy.			To purchase sanitary/cosmetic products		Know /Have heard of	Know /Have heard of	Know /Have heard of	Know /Have heard of	Know /Have heard of	Do not know / Have not heard of	Do not know / Have not heard of	Know /Have heard of	Know /Have heard of	Know /Have heard of		Extremely important.	Extremely important.	Neutral.	Important.	Important.	Extremely important.	Important.	Important.	Neutral.	Important.	Agree.	Agree.	Strongly agree.	Agree.
112	Male.	Saudi.	Married.	45-36	Master degree (e.g. MA, MSc).	Employed.	Undisclosed.	No.	No.	Previous smoker.		Obesity.							I do not usually consult anyone, anywhere.	Searching online medical websites			To purchase sanitary/cosmetic products		Know /Have heard of	Do not know / Have not heard of	Know /Have heard of	Know /Have heard of	Know /Have heard of	Know /Have heard of	Know /Have heard of	Know /Have heard of	Know /Have heard of	Know /Have heard of		Neutral.	Neutral.	Neutral.	Neutral.	Neutral.	Neutral.	Neutral.	Neutral.	Neutral.	Neutral.	Natural.	Strongly agree.	Natural.	Natural.
113	Male.	Saudi.	Single.	25-18	High School or less.	Unemployed.	Undisclosed.	No.	No.	No.	No.								Hospital.	Hospital.	To collect prescription medication.		To purchase sanitary/cosmetic products		Do not know / Have not heard of	Do not know / Have not heard of	Know /Have heard of	Know /Have heard of	Do not know / Have not heard of	Do not know / Have not heard of	Do not know / Have not heard of	Know /Have heard of	Do not know / Have not heard of	Do not know / Have not heard of		Important.	Extremely important.	Important.	Extremely important.	Not important.	Extremely important.	Extremely important.	Important.	Not important.	Extremely important.	Agree.	Agree.	Agree.	Agree.
114	Male.	Saudi.	Single.	35-26	University degree.	Unemployed.	3000 or less.	No.	No.	No.	No.								Primary Health Care Centre or Clinic.	Primary Health Care Centre or Clinic.		To collect over the counter (OTC) medication.			Do not know / Have not heard of	Do not know / Have not heard of	Do not know / Have not heard of	Do not know / Have not heard of	Do not know / Have not heard of	Do not know / Have not heard of	Do not know / Have not heard of	Do not know / Have not heard of	Do not know / Have not heard of	Do not know / Have not heard of		Not important at all.	Not important at all.	Not important at all.	Not important at all.	Not important at all.	Not important at all.	Not important at all.	Not important at all.	Not important at all.	Not important at all.	Disagree.	Strongly disagree.	Disagree.	Disagree.
115	Male.	Saudi.	Single.	25-18	High School or less.	Unemployed.	3000 or less.	No.	No.	No.		Obesity.							Community Pharmacy.	Community Pharmacy.	To collect prescription medication.	To collect over the counter (OTC) medication.	To purchase sanitary/cosmetic products		Know /Have heard of	Know /Have heard of	Know /Have heard of	Know /Have heard of	Know /Have heard of	Do not know / Have not heard of	Know /Have heard of	Know /Have heard of	Know /Have heard of	Do not know / Have not heard of		Neutral.	Neutral.	Extremely important.	Extremely important.	Extremely important.	Extremely important.	Extremely important.	Extremely important.	Extremely important.	Extremely important.	Strongly disagree.	Natural.	Agree.	Natural.
116	Female.	Saudi.	Married.	45-36	Master degree (e.g. MA, MSc).	Unemployed.	12000-7001	No.	No.	No.								Other.	Primary Health Care Centre or Clinic.	Community Pharmacy.		To collect over the counter (OTC) medication.	To purchase sanitary/cosmetic products		Know /Have heard of	Do not know / Have not heard of	Do not know / Have not heard of	Do not know / Have not heard of	Do not know / Have not heard of	Do not know / Have not heard of	Do not know / Have not heard of	Know /Have heard of	Do not know / Have not heard of	Know /Have heard of		Extremely important.	Extremely important.	Important.	Extremely important.	Extremely important.	Extremely important.	Extremely important.	Extremely important.	Extremely important.	Extremely important.	Agree.	Agree.	Agree.	Agree.
117	Male.	Saudi.	Married.	55-46	University degree.	Retired.	12000-7001	yes.	No.	No.	No.								Primary Health Care Centre or Clinic.	Primary Health Care Centre or Clinic.			To purchase sanitary/cosmetic products		Do not know / Have not heard of	Do not know / Have not heard of	Know /Have heard of	Know /Have heard of	Do not know / Have not heard of	Do not know / Have not heard of	Do not know / Have not heard of	Do not know / Have not heard of	Know /Have heard of	Do not know / Have not heard of		Extremely important.	Extremely important.	Extremely important.	Extremely important.	Important.	Not important.	Extremely important.	Important.	Extremely important.	Important.	Agree.	Natural.	Natural.	Natural.
118	Male.	Saudi.	Married.	55-46	Diploma.	Employed.	18000-12001	No.	No.	No.	No.								Community Pharmacy.	Community Pharmacy.		To collect over the counter (OTC) medication.			Know /Have heard of	Do not know / Have not heard of	Do not know / Have not heard of	Know /Have heard of	Do not know / Have not heard of	Know /Have heard of	Know /Have heard of	Know /Have heard of	Know /Have heard of	Do not know / Have not heard of		Important.	Important.	Not important.	Important.	Important.	Extremely important.	Important.	Extremely important.	Extremely important.	Extremely important.	Agree.	Agree.	Strongly agree.	Strongly agree.
119	Male.	Saudi.	Single.	35-26	Master degree (e.g. MA, MSc).	Employed.	18000-12001	yes.	No.	Previous smoker.								Other.	Community Pharmacy.	I do not usually consult anyone, anywhere.			To purchase sanitary/cosmetic products		Do not know / Have not heard of	Do not know / Have not heard of	Do not know / Have not heard of	Do not know / Have not heard of	Do not know / Have not heard of	Do not know / Have not heard of	Do not know / Have not heard of	Do not know / Have not heard of	Do not know / Have not heard of	Do not know / Have not heard of		Important.	Extremely important.	Important.	Neutral.	Important.	Extremely important.	Important.	Important.	Important.	Extremely important.	Agree.	Natural.	Strongly agree.	Agree.
120	Male.	Saudi.	Single.	25-18	High School or less.	Unemployed.	3000 or less.	No.	No.	Current smoker.	No.								Primary Health Care Centre or Clinic.	Searching online medical websites	To collect prescription medication.	To collect over the counter (OTC) medication.	To purchase sanitary/cosmetic products		Know /Have heard of	Do not know / Have not heard of	Do not know / Have not heard of	Know /Have heard of	Do not know / Have not heard of	Do not know / Have not heard of	Know /Have heard of	Know /Have heard of	Do not know / Have not heard of	Know /Have heard of		Neutral.	Important.	Important.	Extremely important.	Not important at all.	Important.	Extremely important.	Extremely important.	Important.	Important.	Natural.	Agree.	Agree.	Agree.
121	Male.	Saudi.	Married.	45-36	University degree.	Employed.	25000-18001	No.	No.	No.		Obesity.							Community Pharmacy.	Community Pharmacy.	To collect prescription medication.				Know /Have heard of	Do not know / Have not heard of	Do not know / Have not heard of	Do not know / Have not heard of	Do not know / Have not heard of	Do not know / Have not heard of	Do not know / Have not heard of	Do not know / Have not heard of	Do not know / Have not heard of	Do not know / Have not heard of		Not important.	Not important.	Not important at all.	Not important.	Not important at all.	Not important at all.	Not important at all.	Not important at all.	Important.	Important.	Disagree.	Disagree.	Disagree.	Disagree.
122	Male.	Saudi.	Married.	45-36	Master degree (e.g. MA, MSc).	Employed.	25000-18001	No.	No.	No.	No.								Community Pharmacy.	Searching online medical websites		To collect over the counter (OTC) medication.			Know /Have heard of	Know /Have heard of	Know /Have heard of	Know /Have heard of	Know /Have heard of	Know /Have heard of	Know /Have heard of	Know /Have heard of	Know /Have heard of	Know /Have heard of		Extremely important.	Extremely important.	Important.	Extremely important.	Extremely important.	Important.	Important.	Extremely important.	Extremely important.	Extremely important.	Natural.	Natural.	Natural.	Natural.
123	Male.	Saudi.	Married.	45-36	University degree.	Employed.	18000-12001	No.	No.	No.	No.								I do not usually consult anyone, anywhere.	Searching online medical websites		To collect over the counter (OTC) medication.	To purchase sanitary/cosmetic products		Know /Have heard of	Do not know / Have not heard of	Know /Have heard of	Know /Have heard of	Do not know / Have not heard of	Do not know / Have not heard of	Do not know / Have not heard of	Do not know / Have not heard of	Know /Have heard of	Do not know / Have not heard of		Important.	Extremely important.	Extremely important.	Important.	Neutral.	Extremely important.	Important.	Neutral.	Neutral.	Neutral.	Strongly agree.	Strongly agree.	Strongly agree.	Strongly agree.
124	Male.	Saudi.	Married.	55-46	High School or less.	Employed.	Undisclosed.	No.	No.	No.			Diabetes mellitus.		Blood lipids (e.g. Cholesterol)				Primary Health Care Centre or Clinic.	Primary Health Care Centre or Clinic.				To get other healthcare services.	Do not know / Have not heard of	Do not know / Have not heard of	Do not know / Have not heard of	Know /Have heard of	Do not know / Have not heard of	Do not know / Have not heard of	Do not know / Have not heard of	Do not know / Have not heard of	Do not know / Have not heard of	Do not know / Have not heard of		Extremely important.	Neutral.	Neutral.	Extremely important.	Extremely important.	Extremely important.	Extremely important.	Extremely important.	Extremely important.	Extremely important.	Agree.	Strongly agree.	Agree.	Agree.
125	Male.	Saudi.	Married.	45-36	Diploma.	Employed.	18000-12001	No.	No.	Current smoker.	No.								I do not usually consult anyone, anywhere.	SEHA Application on your Mobile. or Calling 937.			To purchase sanitary/cosmetic products	To get other healthcare services.	Know /Have heard of	Know /Have heard of	Do not know / Have not heard of	Know /Have heard of	Do not know / Have not heard of	Do not know / Have not heard of	Know /Have heard of	Do not know / Have not heard of	Do not know / Have not heard of	Do not know / Have not heard of		Extremely important.	Important.	Extremely important.	Important.	Extremely important.	Not important.	Important.	Extremely important.	Extremely important.	Extremely important.	Natural.	Agree.	Disagree.	Disagree.
126	Male.	Saudi.	Married.	35-26	Master degree (e.g. MA, MSc).	Employed.	18000-12001	No.	No.	Current smoker.	No.								I do not usually consult anyone, anywhere.	I do not usually consult anyone, anywhere.	To collect prescription medication.	To collect over the counter (OTC) medication.	To purchase sanitary/cosmetic products		Know /Have heard of	Know /Have heard of	Know /Have heard of	Know /Have heard of	Know /Have heard of	Know /Have heard of	Do not know / Have not heard of	Do not know / Have not heard of	Do not know / Have not heard of	Do not know / Have not heard of		Not important.	Extremely important.	Extremely important.	Important.	Important.	Important.	Important.	Important.	Important.	Important.	Agree.	Disagree.	Disagree.	Disagree.
127	Male.	Saudi.	Married.	55-46	Diploma.	Employed.	More than 25000	No.	No.	No.	No.								I do not usually consult anyone, anywhere.	Hospital.		To collect over the counter (OTC) medication.	To purchase sanitary/cosmetic products		Know /Have heard of	Know /Have heard of	Know /Have heard of	Know /Have heard of	Do not know / Have not heard of	Do not know / Have not heard of	Do not know / Have not heard of	Do not know / Have not heard of	Know /Have heard of	Know /Have heard of		Important.	Neutral.	Neutral.	Extremely important.	Neutral.	Not important.	Not important.	Neutral.	Extremely important.	Important.	Agree.	Natural.	Agree.	Natural.
128	Male.	Saudi.	Married.	25-18	Diploma.	Employed.	3000 or less.	yes.	No.	No.	No.								I do not usually consult anyone, anywhere.	Searching online medical websites	To collect prescription medication.				Know /Have heard of	Do not know / Have not heard of	Do not know / Have not heard of	Know /Have heard of	Know /Have heard of	Do not know / Have not heard of	Know /Have heard of	Do not know / Have not heard of	Do not know / Have not heard of	Know /Have heard of		Not important.	Not important.	Neutral.	Not important.	Important.	Important.	Extremely important.	Extremely important.	Important.	Not important at all.	Agree.	Agree.	Disagree.	Natural.
129	Male.	Saudi.	Married.	55-46	Master degree (e.g. MA, MSc).	Employed.	More than 25000	No.	No.	No.	No.								I do not usually consult anyone, anywhere.	Primary Health Care Centre or Clinic.		To collect over the counter (OTC) medication.	To purchase sanitary/cosmetic products		Know /Have heard of	Know /Have heard of	Know /Have heard of	Do not know / Have not heard of	Do not know / Have not heard of	Know /Have heard of	Know /Have heard of	Know /Have heard of	Know /Have heard of	Know /Have heard of		Important.	Extremely important.	Extremely important.	Not important.	Not important.	Important.	Extremely important.	Extremely important.	Important.	Extremely important.	Strongly agree.	Natural.	Strongly agree.	Agree.
130	Male.	Saudi.	Married.	55-46	Diploma.	Employed.	25000-18001	No.	No.	No.					Blood lipids (e.g. Cholesterol)				Primary Health Care Centre or Clinic.	SEHA Application on your Mobile. or Calling 937.			To purchase sanitary/cosmetic products		Know /Have heard of	Know /Have heard of	Know /Have heard of	Know /Have heard of	Do not know / Have not heard of	Do not know / Have not heard of	Do not know / Have not heard of	Know /Have heard of	Do not know / Have not heard of	Know /Have heard of		Extremely important.	Extremely important.	Extremely important.	Extremely important.	Extremely important.	Extremely important.	Extremely important.	Extremely important.	Extremely important.	Extremely important.	Strongly agree.	Strongly agree.	Strongly agree.	Strongly agree.
131	Female.	Saudi.	Married.	35-26	University degree.	Unemployed.	Undisclosed.	No.	No.	No.	No.								Hospital.	Hospital.	To collect prescription medication.				Do not know / Have not heard of	Do not know / Have not heard of	Do not know / Have not heard of	Do not know / Have not heard of	Know /Have heard of	Do not know / Have not heard of	Do not know / Have not heard of	Know /Have heard of	Know /Have heard of	Know /Have heard of		Not important at all.	Extremely important.	Extremely important.	Extremely important.	Extremely important.	Not important.	Not important.	Extremely important.	Extremely important.	Extremely important.	Disagree.	Strongly agree.	Disagree.	Disagree.
132	Male.	Saudi.	Single.	25-18	University degree.	Unemployed.	3000 or less.	No.	No.	No.		Obesity.							I do not usually consult anyone, anywhere.	Hospital.		To collect over the counter (OTC) medication.			Know /Have heard of	Know /Have heard of	Know /Have heard of	Know /Have heard of	Know /Have heard of	Do not know / Have not heard of	Know /Have heard of	Do not know / Have not heard of	Know /Have heard of	Know /Have heard of		Important.	Important.	Extremely important.	Important.	Extremely important.	Neutral.	Extremely important.	Neutral.	Important.	Important.	Agree.	Agree.	Agree.	Natural.
133	Female.	Saudi.	Married.	45-36	Doctor of Philosophy (PhD) or equivalent.	Employed.	More than 25000	No.	No.	No.		Obesity.	Diabetes mellitus.						I do not usually consult anyone, anywhere.	I do not usually consult anyone, anywhere.			To purchase sanitary/cosmetic products		Know /Have heard of	Know /Have heard of	Do not know / Have not heard of	Do not know / Have not heard of	Know /Have heard of	Know /Have heard of	Know /Have heard of	Know /Have heard of	Know /Have heard of	Know /Have heard of		Important.	Important.	Extremely important.	Important.	Important.	Important.	Extremely important.	Extremely important.	Extremely important.	Extremely important.	Strongly agree.	Strongly agree.	Natural.	Strongly agree.
134	Male.	Saudi.	Married.	35-26	University degree.	Employed.	18000-12001	No.	No.	Current smoker.	No.								I do not usually consult anyone, anywhere.	Searching online medical websites		To collect over the counter (OTC) medication.	To purchase sanitary/cosmetic products		Know /Have heard of	Know /Have heard of	Know /Have heard of	Know /Have heard of	Do not know / Have not heard of	Do not know / Have not heard of	Do not know / Have not heard of	Know /Have heard of	Know /Have heard of	Know /Have heard of		Extremely important.	Extremely important.	Extremely important.	Extremely important.	Extremely important.	Extremely important.	Extremely important.	Extremely important.	Extremely important.	Extremely important.	Disagree.	Agree.	Agree.	Strongly agree.
135	Male.	Saudi.	Single.	25-18	High School or less.	Unemployed.	3000 or less.	No.	No.	No.	No.								Community Pharmacy.	Community Pharmacy.	To collect prescription medication.	To collect over the counter (OTC) medication.	To purchase sanitary/cosmetic products		Do not know / Have not heard of	Do not know / Have not heard of	Do not know / Have not heard of	Know /Have heard of	Do not know / Have not heard of	Know /Have heard of	Do not know / Have not heard of	Know /Have heard of	Know /Have heard of	Know /Have heard of		Neutral.	Important.	Extremely important.	Extremely important.	Important.	Extremely important.	Extremely important.	Extremely important.	Extremely important.	Extremely important.	Agree.	Natural.	Agree.	Natural.
136	Male.	Saudi.	Married.	45-36	University degree.	Employed.	25000-18001	No.	No.	No.	No.								SEHA Application on your Mobile. or Calling 937.	Searching online medical websites	To collect prescription medication.				Know /Have heard of	Know /Have heard of	Do not know / Have not heard of	Know /Have heard of	Do not know / Have not heard of	Know /Have heard of	Know /Have heard of	Know /Have heard of	Do not know / Have not heard of	Know /Have heard of		Extremely important.	Extremely important.	Important.	Extremely important.	Extremely important.	Extremely important.	Extremely important.	Extremely important.	Extremely important.	Extremely important.	Agree.	Agree.	Strongly agree.	Agree.
137	Male.	Saudi.	Single.	25-18	University degree.	Unemployed.	3000 or less.	No.	No.	No.	No.								I do not usually consult anyone, anywhere.	Community Pharmacy.				To get other healthcare services.	Do not know / Have not heard of	Do not know / Have not heard of	Know /Have heard of	Know /Have heard of	Do not know / Have not heard of	Do not know / Have not heard of	Do not know / Have not heard of	Know /Have heard of	Know /Have heard of	Do not know / Have not heard of		Important.	Important.	Extremely important.	Extremely important.	Extremely important.	Extremely important.	Neutral.	Important.	Extremely important.	Important.	Agree.	Strongly agree.	Strongly agree.	Agree.
138	Male.	Saudi.	Single.	25-18	University degree.	Unemployed.	3000 or less.	No.	No.	No.	No.								Hospital.	Hospital.	To collect prescription medication.				Do not know / Have not heard of	Do not know / Have not heard of	Know /Have heard of	Know /Have heard of	Do not know / Have not heard of	Know /Have heard of	Know /Have heard of	Do not know / Have not heard of	Know /Have heard of	Know /Have heard of		Important.	Neutral.	Not important.	Neutral.	Neutral.	Neutral.	Neutral.	Important.	Neutral.	Neutral.	Agree.	Natural.	Natural.	Natural.
139	Male.	Saudi.	Single.	25-18	High School or less.	Unemployed.	Undisclosed.	No.	No.	No.	No.								I do not usually consult anyone, anywhere.	Primary Health Care Centre or Clinic.	To collect prescription medication.	To collect over the counter (OTC) medication.	To purchase sanitary/cosmetic products		Do not know / Have not heard of	Do not know / Have not heard of	Know /Have heard of	Know /Have heard of	Do not know / Have not heard of	Do not know / Have not heard of	Do not know / Have not heard of	Do not know / Have not heard of	Do not know / Have not heard of	Know /Have heard of		Important.	Extremely important.	Extremely important.	Extremely important.	Important.	Extremely important.	Extremely important.	Neutral.	Neutral.	Important.	Disagree.	Agree.	Agree.	Natural.
140	Male.	Saudi.	Single.	25-18	High School or less.	Unemployed.	3000 or less.	No.	No.	No.	No.								Primary Health Care Centre or Clinic.	Primary Health Care Centre or Clinic.			To purchase sanitary/cosmetic products		Do not know / Have not heard of	Do not know / Have not heard of	Know /Have heard of	Know /Have heard of	Do not know / Have not heard of	Do not know / Have not heard of	Do not know / Have not heard of	Know /Have heard of	Know /Have heard of	Know /Have heard of		Extremely important.	Extremely important.	Extremely important.	Extremely important.	Important.	Extremely important.	Neutral.	Extremely important.	Extremely important.	Important.	Strongly agree.	Agree.	Strongly agree.	Natural.
141	Male.	Saudi.	Single.	25-18	University degree.	Unemployed.	3000 or less.	No.	No.	No.	No.								Hospital.	Hospital.		To collect over the counter (OTC) medication.			Do not know / Have not heard of	Do not know / Have not heard of	Do not know / Have not heard of	Know /Have heard of	Know /Have heard of	Know /Have heard of	Know /Have heard of	Know /Have heard of	Know /Have heard of	Know /Have heard of		Neutral.	Not important at all.	Extremely important.	Extremely important.	Extremely important.	Extremely important.	Extremely important.	Extremely important.	Extremely important.	Extremely important.	Disagree.	Agree.	Agree.	Agree.
142	Male.	Saudi.	Single.	25-18	University degree.	Unemployed.	3000 or less.	No.	No.	No.	No.								I do not usually consult anyone, anywhere.	I do not usually consult anyone, anywhere.		To collect over the counter (OTC) medication.			Do not know / Have not heard of	Do not know / Have not heard of	Do not know / Have not heard of	Do not know / Have not heard of	Do not know / Have not heard of	Do not know / Have not heard of	Do not know / Have not heard of	Do not know / Have not heard of	Do not know / Have not heard of	Do not know / Have not heard of		Neutral.	Neutral.	Neutral.	Important.	Important.	Extremely important.	Neutral.	Neutral.	Neutral.	Neutral.	Agree.	Agree.	Agree.	Strongly agree.
143	Male.	Saudi.	Single.	25-18	University degree.	Unemployed.	3000 or less.	No.	No.	No.	No.								Community Pharmacy.	Primary Health Care Centre or Clinic.		To collect over the counter (OTC) medication.			Know /Have heard of	Do not know / Have not heard of	Know /Have heard of	Know /Have heard of	Do not know / Have not heard of	Do not know / Have not heard of	Do not know / Have not heard of	Know /Have heard of	Know /Have heard of	Know /Have heard of		Extremely important.	Extremely important.	Extremely important.	Extremely important.	Extremely important.	Extremely important.	Extremely important.	Extremely important.	Extremely important.	Extremely important.	Strongly agree.	Strongly agree.	Strongly agree.	Strongly agree.
144	Male.	Saudi.	Single.	25-18	University degree.	Unemployed.	3000 or less.	No.	No.	No.	No.								Primary Health Care Centre or Clinic.	SEHA Application on your Mobile. or Calling 937.	To collect prescription medication.	To collect over the counter (OTC) medication.		To get other healthcare services.	Know /Have heard of	Know /Have heard of	Know /Have heard of	Know /Have heard of	Know /Have heard of	Know /Have heard of	Know /Have heard of	Know /Have heard of	Know /Have heard of	Know /Have heard of		Extremely important.	Extremely important.	Extremely important.	Extremely important.	Extremely important.	Extremely important.	Extremely important.	Extremely important.	Extremely important.	Extremely important.	Disagree.	Natural.	Agree.	Agree.
145	Male.	Saudi.	Married.	45-36	Master degree (e.g. MA, MSc).	Employed.	18000-12001	No.	No.	No.	No.								Primary Health Care Centre or Clinic.	Community Pharmacy.		To collect over the counter (OTC) medication.	To purchase sanitary/cosmetic products		Know /Have heard of	Do not know / Have not heard of	Do not know / Have not heard of	Know /Have heard of	Do not know / Have not heard of	Do not know / Have not heard of	Do not know / Have not heard of	Know /Have heard of	Do not know / Have not heard of	Know /Have heard of		Important.	Important.	Extremely important.	Important.	Extremely important.	Extremely important.	Important.	Important.	Extremely important.	Important.	Agree.	Agree.	Agree.	Agree.
146	Male.	Saudi.	Married.	35-26	University degree.	Employed.	12000-7001	yes.	No.	No.	No.								Community Pharmacy.	Community Pharmacy.	To collect prescription medication.	To collect over the counter (OTC) medication.	To purchase sanitary/cosmetic products		Know /Have heard of	Do not know / Have not heard of	Know /Have heard of	Know /Have heard of	Do not know / Have not heard of	Know /Have heard of	Do not know / Have not heard of	Know /Have heard of	Know /Have heard of	Know /Have heard of		Not important.	Neutral.	Important.	Important.	Neutral.	Neutral.	Neutral.	Important.	Important.	Extremely important.	Agree.	Agree.	Agree.	Agree.
147	Male.	Saudi.	Married.	35-26	Master degree (e.g. MA, MSc).	Employed.	12000-7001	No.	No.	No.	No.								I do not usually consult anyone, anywhere.	Searching online medical websites	To collect prescription medication.		To purchase sanitary/cosmetic products		Know /Have heard of	Know /Have heard of	Know /Have heard of	Know /Have heard of	Do not know / Have not heard of	Know /Have heard of	Know /Have heard of	Know /Have heard of	Know /Have heard of	Do not know / Have not heard of		Extremely important.	Extremely important.	Extremely important.	Extremely important.	Extremely important.	Extremely important.	Extremely important.	Extremely important.	Extremely important.	Extremely important.	Strongly agree.	Strongly agree.	Strongly agree.	Strongly agree.
148	Male.	Saudi.	Single.	25-18	University degree.	Employed.	3000 or less.	yes.	No.	No.	No.								Primary Health Care Centre or Clinic.	Primary Health Care Centre or Clinic.		To collect over the counter (OTC) medication.			Do not know / Have not heard of	Know /Have heard of	Know /Have heard of	Know /Have heard of	Do not know / Have not heard of	Know /Have heard of	Know /Have heard of	Know /Have heard of	Know /Have heard of	Do not know / Have not heard of		Important.	Neutral.	Extremely important.	Extremely important.	Important.	Extremely important.	Extremely important.	Extremely important.	Extremely important.	Extremely important.	Strongly disagree.	Natural.	Agree.	Agree.
149	Male.	Saudi.	Single.	25-18	University degree.	Unemployed.	3000 or less.	No.	No.	No.	No.								Primary Health Care Centre or Clinic.	Searching online medical websites	To collect prescription medication.				Know /Have heard of	Know /Have heard of	Know /Have heard of	Know /Have heard of	Know /Have heard of	Know /Have heard of	Know /Have heard of	Know /Have heard of	Know /Have heard of	Know /Have heard of		Extremely important.	Neutral.	Neutral.	Important.	Important.	Extremely important.	Extremely important.	Extremely important.	Extremely important.	Extremely important.	Agree.	Agree.	Strongly agree.	Strongly agree.
150	Male.	Saudi.	Married.	55-46	Master degree (e.g. MA, MSc).	Retired.	25000-18001	No.	No.	No.			Diabetes mellitus.						Primary Health Care Centre or Clinic.	Primary Health Care Centre or Clinic.			To purchase sanitary/cosmetic products		Know /Have heard of	Do not know / Have not heard of	Do not know / Have not heard of	Know /Have heard of	Do not know / Have not heard of	Do not know / Have not heard of	Do not know / Have not heard of	Do not know / Have not heard of	Do not know / Have not heard of	Do not know / Have not heard of		Extremely important.	Extremely important.	Extremely important.	Important.	Important.	Important.	Extremely important.	Extremely important.	Extremely important.	Important.	Strongly agree.	Natural.	Strongly agree.	Strongly agree.
151	Male.	Saudi.	Married.	45-36	Doctor of Philosophy (PhD) or equivalent.	Employed.	18000-12001	No.	No.	No.		Obesity.						Other.	SEHA Application on your Mobile. or Calling 937.	I do not know.	To collect prescription medication.	To collect over the counter (OTC) medication.			Know /Have heard of	Do not know / Have not heard of	Do not know / Have not heard of	Do not know / Have not heard of	Do not know / Have not heard of	Know /Have heard of	Do not know / Have not heard of	Do not know / Have not heard of	Do not know / Have not heard of	Do not know / Have not heard of		Extremely important.	Extremely important.	Extremely important.	Extremely important.	Important.	Extremely important.	Extremely important.	Extremely important.	Extremely important.	Extremely important.	Agree.	Agree.	Agree.	Agree.
152	Male.	Saudi.	Single.	35-26	Master degree (e.g. MA, MSc).	Employed.	12000-7001	yes.	No.	Current smoker.	No.								Primary Health Care Centre or Clinic.	SEHA Application on your Mobile. or Calling 937.		To collect over the counter (OTC) medication.			Do not know / Have not heard of	Do not know / Have not heard of	Do not know / Have not heard of	Do not know / Have not heard of	Do not know / Have not heard of	Do not know / Have not heard of	Do not know / Have not heard of	Do not know / Have not heard of	Do not know / Have not heard of	Do not know / Have not heard of		Not important at all.	Not important at all.	Not important at all.	Important.	Important.	Important.	Important.	Important.	Not important at all.	Not important at all.	Strongly disagree.	Strongly agree.	Disagree.	Disagree.
153	Male.	Saudi.	Married.	55-46	University degree.	Employed.	25000-18001	No.	No.	No.		Obesity.							Primary Health Care Centre or Clinic.	Community Pharmacy.			To purchase sanitary/cosmetic products		Do not know / Have not heard of	Do not know / Have not heard of	Know /Have heard of	Know /Have heard of	Do not know / Have not heard of	Do not know / Have not heard of	Do not know / Have not heard of	Do not know / Have not heard of	Do not know / Have not heard of	Know /Have heard of		Extremely important.	Extremely important.	Extremely important.	Extremely important.	Extremely important.	Extremely important.	Extremely important.	Extremely important.	Extremely important.	Extremely important.	Agree.	Natural.	Agree.	Agree.
154	Male.	Saudi.	Single.	25-18	High School or less.	Unemployed.	3000 or less.	No.	No.	No.	No.								Searching online medical websites.	Community Pharmacy.		To collect over the counter (OTC) medication.			Do not know / Have not heard of	Do not know / Have not heard of	Know /Have heard of	Know /Have heard of	Do not know / Have not heard of	Do not know / Have not heard of	Do not know / Have not heard of	Do not know / Have not heard of	Do not know / Have not heard of	Do not know / Have not heard of		Important.	Important.	Extremely important.	Extremely important.	Extremely important.	Neutral.	Extremely important.	Important.	Extremely important.	Important.	Natural.	Strongly agree.	Strongly agree.	Agree.
155	Male.	Saudi.	Married.	45-36	University degree.	Employed.	25000-18001	No.	No.	No.	No.								Primary Health Care Centre or Clinic.	SEHA Application on your Mobile. or Calling 937.	To collect prescription medication.	To collect over the counter (OTC) medication.	To purchase sanitary/cosmetic products		Know /Have heard of	Know /Have heard of	Know /Have heard of	Know /Have heard of	Do not know / Have not heard of	Know /Have heard of	Know /Have heard of	Know /Have heard of	Know /Have heard of	Know /Have heard of		Extremely important.	Important.	Extremely important.	Extremely important.	Important.	Extremely important.	Extremely important.	Extremely important.	Extremely important.	Important.	Agree.	Strongly agree.	Agree.	Agree.
156	Male.	Saudi.	Married.	35-26	University degree.	Employed.	18000-12001	No.	No.	No.	No.								Searching online medical websites.	Searching online medical websites		To collect over the counter (OTC) medication.			Know /Have heard of	Do not know / Have not heard of	Know /Have heard of	Know /Have heard of	Do not know / Have not heard of	Do not know / Have not heard of	Do not know / Have not heard of	Know /Have heard of	Do not know / Have not heard of	Know /Have heard of		Neutral.	Neutral.	Extremely important.	Extremely important.	Extremely important.	Extremely important.	Important.	Important.	Important.	Important.	Disagree.	Strongly agree.	Natural.	Natural.
157	Male.	Saudi.	Single.	35-26	Master degree (e.g. MA, MSc).	Employed.	12000-7001	No.	No.	No.								Other.	Community Pharmacy.	SEHA Application on your Mobile. or Calling 937.			To purchase sanitary/cosmetic products		Do not know / Have not heard of	Do not know / Have not heard of	Do not know / Have not heard of	Know /Have heard of	Know /Have heard of	Do not know / Have not heard of	Do not know / Have not heard of	Do not know / Have not heard of	Do not know / Have not heard of	Do not know / Have not heard of		Neutral.	Important.	Important.	Important.	Important.	Important.	Extremely important.	Important.	Extremely important.	Extremely important.	Strongly agree.	Disagree.	Disagree.	Strongly agree.
158	Male.	Saudi.	Single.	25-18	University degree.	Unemployed.	7000-3000	No.	No.	No.	No.								Primary Health Care Centre or Clinic.	Community Pharmacy.		To collect over the counter (OTC) medication.			Do not know / Have not heard of	Do not know / Have not heard of	Know /Have heard of	Know /Have heard of	Do not know / Have not heard of	Do not know / Have not heard of	Do not know / Have not heard of	Know /Have heard of	Do not know / Have not heard of	Do not know / Have not heard of		Important.	Important.	Extremely important.	Extremely important.	Important.	Important.	Important.	Important.	Important.	Neutral.	Disagree.	Agree.	Agree.	Natural.
159	Male.	Saudi.	Single.	25-18	University degree.	Unemployed.	3000 or less.	No.	No.	No.	No.								Primary Health Care Centre or Clinic.	Primary Health Care Centre or Clinic.		To collect over the counter (OTC) medication.	To purchase sanitary/cosmetic products	To get other healthcare services.	Do not know / Have not heard of	Do not know / Have not heard of	Know /Have heard of	Know /Have heard of	Do not know / Have not heard of	Know /Have heard of	Do not know / Have not heard of	Know /Have heard of	Do not know / Have not heard of	Know /Have heard of		Important.	Extremely important.	Important.	Extremely important.	Important.	Important.	Important.	Important.	Extremely important.	Extremely important.	Agree.	Strongly agree.	Strongly agree.	Agree.
160	Male.	Saudi.	Single.	25-18	University degree.	Unemployed.	3000 or less.	No.	No.	No.	No.								Community Pharmacy.	Primary Health Care Centre or Clinic.		To collect over the counter (OTC) medication.			Know /Have heard of	Know /Have heard of	Know /Have heard of	Know /Have heard of	Do not know / Have not heard of	Do not know / Have not heard of	Do not know / Have not heard of	Do not know / Have not heard of	Know /Have heard of	Know /Have heard of		Extremely important.	Extremely important.	Extremely important.	Extremely important.	Important.	Neutral.	Extremely important.	Extremely important.	Extremely important.	Important.	Agree.	Agree.	Strongly agree.	Strongly agree.
161	Male.	Saudi.	Single.	25-18	University degree.	Employed.	Undisclosed.	No.	No.	No.	No.								Community Pharmacy.	Primary Health Care Centre or Clinic.		To collect over the counter (OTC) medication.			Do not know / Have not heard of	Know /Have heard of	Know /Have heard of	Do not know / Have not heard of	Do not know / Have not heard of	Know /Have heard of	Know /Have heard of	Know /Have heard of	Do not know / Have not heard of	Know /Have heard of		Neutral.	Important.	Important.	Neutral.	Not important.	Not important.	Not important.	Neutral.	Important.	Important.	Natural.	Natural.	Natural.	Natural.
162	Male.	Saudi.	Single.	25-18	High School or less.	Unemployed.	3000 or less.	No.	No.	No.						Asthma/Allergic asthma.			Primary Health Care Centre or Clinic.	Hospital.		To collect over the counter (OTC) medication.			Know /Have heard of	Know /Have heard of	Do not know / Have not heard of	Know /Have heard of	Do not know / Have not heard of	Know /Have heard of	Do not know / Have not heard of	Know /Have heard of	Know /Have heard of	Do not know / Have not heard of		Neutral.	Not important.	Not important.	Neutral.	Not important.	Not important.	Neutral.	Not important.	Not important.	Neutral.	Disagree.	Strongly agree.	Agree.	Agree.
163	Female.	Saudi.	Married.	35-26	University degree.	Employed.	18000-12001	No.	No.	No.	No.								Community Pharmacy.	Community Pharmacy.				To get other healthcare services.	Know /Have heard of	Do not know / Have not heard of	Know /Have heard of	Know /Have heard of	Do not know / Have not heard of	Do not know / Have not heard of	Do not know / Have not heard of	Do not know / Have not heard of	Know /Have heard of	Know /Have heard of		Extremely important.	Extremely important.	Extremely important.	Extremely important.	Extremely important.	Extremely important.	Extremely important.	Extremely important.	Extremely important.	Extremely important.	Strongly agree.	Strongly agree.	Strongly agree.	Strongly agree.
164	Male.	Saudi.	Single.	25-18	High School or less.	Employed.	3000 or less.	No.	No.	Current smoker.	No.								Hospital.	Hospital.		To collect over the counter (OTC) medication.			Do not know / Have not heard of	Know /Have heard of	Know /Have heard of	Know /Have heard of	Do not know / Have not heard of	Do not know / Have not heard of	Know /Have heard of	Know /Have heard of	Know /Have heard of	Do not know / Have not heard of		Extremely important.	Extremely important.	Extremely important.	Extremely important.	Extremely important.	Extremely important.	Extremely important.	Extremely important.	Extremely important.	Extremely important.	Strongly agree.	Strongly agree.	Strongly agree.	Natural.
165	Male.	Saudi.	Single.	25-18	Diploma.	Unemployed.	3000 or less.	No.	No.	No.	No.								Primary Health Care Centre or Clinic.	Searching online medical websites		To collect over the counter (OTC) medication.			Do not know / Have not heard of	Do not know / Have not heard of	Do not know / Have not heard of	Know /Have heard of	Do not know / Have not heard of	Do not know / Have not heard of	Do not know / Have not heard of	Know /Have heard of	Know /Have heard of	Know /Have heard of		Extremely important.	Important.	Extremely important.	Extremely important.	Important.	Important.	Extremely important.	Extremely important.	Extremely important.	Extremely important.	Agree.	Agree.	Strongly agree.	Agree.
166	Male.	Saudi.	Married.	35-26	University degree.	Employed.	25000-18001	yes.	No.	Current smoker.	No.								Hospital.	Hospital.			To purchase sanitary/cosmetic products		Know /Have heard of	Do not know / Have not heard of	Know /Have heard of	Know /Have heard of	Do not know / Have not heard of	Do not know / Have not heard of	Do not know / Have not heard of	Do not know / Have not heard of	Do not know / Have not heard of	Know /Have heard of		Extremely important.	Extremely important.	Extremely important.	Not important at all.	Neutral.	Important.	Important.	Important.	Important.	Neutral.	Agree.	Agree.	Agree.	Agree.
167	Male.	Saudi.	Married.	45-36	Doctor of Philosophy (PhD) or equivalent.	Employed.	25000-18001	No.	No.	No.		Obesity.			Blood lipids (e.g. Cholesterol)				I do not usually consult anyone, anywhere.	Hospital.			To purchase sanitary/cosmetic products		Know /Have heard of	Do not know / Have not heard of	Know /Have heard of	Know /Have heard of	Do not know / Have not heard of	Know /Have heard of	Do not know / Have not heard of	Do not know / Have not heard of	Do not know / Have not heard of	Do not know / Have not heard of		Extremely important.	Important.	Extremely important.	Important.	Important.	Important.	Important.	Important.	Important.	Important.	Disagree.	Disagree.	Natural.	Natural.
168	Female.	Saudi.	Single.	35-26	University degree.	Unemployed.	3000 or less.	No.	No.	No.	No.								I do not usually consult anyone, anywhere.	I do not usually consult anyone, anywhere.			To purchase sanitary/cosmetic products		Know /Have heard of	Know /Have heard of	Do not know / Have not heard of	Know /Have heard of	Do not know / Have not heard of	Do not know / Have not heard of	Do not know / Have not heard of	Do not know / Have not heard of	Do not know / Have not heard of	Know /Have heard of		Extremely important.	Important.	Extremely important.	Extremely important.	Neutral.	Extremely important.	Extremely important.	Extremely important.	Extremely important.	Extremely important.	Agree.	Agree.	Strongly agree.	Agree.
169	Female.	Saudi.	Married.	45-36	Master degree (e.g. MA, MSc).	Employed.	12000-7001	yes.	No.	No.	No.								Hospital.	Community Pharmacy.	To collect prescription medication.	To collect over the counter (OTC) medication.	To purchase sanitary/cosmetic products		Know /Have heard of	Know /Have heard of	Know /Have heard of	Know /Have heard of	Know /Have heard of	Do not know / Have not heard of	Do not know / Have not heard of	Do not know / Have not heard of	Do not know / Have not heard of	Do not know / Have not heard of		Extremely important.	Important.	Extremely important.	Extremely important.	Important.	Important.	Not important at all.	Extremely important.	Not important.	Important.	Strongly agree.	Strongly agree.	Strongly agree.	Strongly agree.
170	Female.	Saudi.	Married.	45-36	Doctor of Philosophy (PhD) or equivalent.	Employed.	18000-12001	yes.	No.	No.	No.								Primary Health Care Centre or Clinic.	Primary Health Care Centre or Clinic.				To get other healthcare services.	Do not know / Have not heard of	Do not know / Have not heard of	Do not know / Have not heard of	Do not know / Have not heard of	Do not know / Have not heard of	Do not know / Have not heard of	Do not know / Have not heard of	Do not know / Have not heard of	Do not know / Have not heard of	Do not know / Have not heard of		Extremely important.	Extremely important.	Extremely important.	Extremely important.	Important.	Important.	Important.	Important.	Important.	Important.	Strongly agree.	Agree.	Strongly agree.	Strongly disagree.
171	Female.	Saudi.	Married.	45-36	University degree.	Employed.	18000-12001	No.	No.	No.				Blood Pressure Patient.					I do not usually consult anyone, anywhere.	Searching online medical websites			To purchase sanitary/cosmetic products		Do not know / Have not heard of	Know /Have heard of	Do not know / Have not heard of	Do not know / Have not heard of	Do not know / Have not heard of	Do not know / Have not heard of	Do not know / Have not heard of	Know /Have heard of	Do not know / Have not heard of	Know /Have heard of		Important.	Important.	Not important.	Not important.	Not important at all.	Important.	Important.	Important.	Important.	Important.	Agree.	Agree.	Agree.	Agree.
172	Male.	Non Saudi.	Married.	45-36	Doctor of Philosophy (PhD) or equivalent.	Employed.	25000-18001	yes.	No.	No.	No.								I do not usually consult anyone, anywhere.	Hospital.			To purchase sanitary/cosmetic products		Know /Have heard of	Do not know / Have not heard of	Do not know / Have not heard of	Do not know / Have not heard of	Do not know / Have not heard of	Do not know / Have not heard of	Do not know / Have not heard of	Do not know / Have not heard of	Do not know / Have not heard of	Know /Have heard of		Extremely important.	Extremely important.	Extremely important.	Extremely important.	Important.	Extremely important.	Extremely important.	Extremely important.	Extremely important.	Extremely important.	Agree.	Strongly agree.	Strongly agree.	Agree.
173	Male.	Saudi.	Married.	45-36	Doctor of Philosophy (PhD) or equivalent.	Employed.	More than 25000	No.	No.	Current smoker.		Obesity.				Asthma/Allergic asthma.			Hospital.	Hospital.	To collect prescription medication.	To collect over the counter (OTC) medication.	To purchase sanitary/cosmetic products		Know /Have heard of	Do not know / Have not heard of	Do not know / Have not heard of	Know /Have heard of	Do not know / Have not heard of	Do not know / Have not heard of	Do not know / Have not heard of	Do not know / Have not heard of	Do not know / Have not heard of	Know /Have heard of		Extremely important.	Important.	Important.	Extremely important.	Extremely important.	Not important.	Important.	Important.	Not important.	Important.	Agree.	Strongly disagree.	Agree.	Agree.
174	Male.	Saudi.	Married.	35-26	Doctor of Philosophy (PhD) or equivalent.	Employed.	12000-7001	No.	No.	No.					Blood lipids (e.g. Cholesterol)				Hospital.	Searching online medical websites	To collect prescription medication.				Do not know / Have not heard of	Do not know / Have not heard of	Know /Have heard of	Know /Have heard of	Do not know / Have not heard of	Do not know / Have not heard of	Do not know / Have not heard of	Do not know / Have not heard of	Do not know / Have not heard of	Do not know / Have not heard of		Extremely important.	Extremely important.	Extremely important.	Extremely important.	Extremely important.	Extremely important.	Extremely important.	Extremely important.	Extremely important.	Extremely important.	Strongly agree.	Strongly agree.	Strongly agree.	Strongly agree.
175	Male.	Saudi.	Married.	35-26	Doctor of Philosophy (PhD) or equivalent.	Employed.	More than 25000	No.	No.	No.	No.								I do not usually consult anyone, anywhere.	SEHA Application on your Mobile. or Calling 937.	To collect prescription medication.	To collect over the counter (OTC) medication.	To purchase sanitary/cosmetic products		Know /Have heard of	Do not know / Have not heard of	Do not know / Have not heard of	Know /Have heard of	Do not know / Have not heard of	Do not know / Have not heard of	Do not know / Have not heard of	Do not know / Have not heard of	Do not know / Have not heard of	Do not know / Have not heard of		Extremely important.	Important.	Extremely important.	Extremely important.	Neutral.	Not important.	Neutral.	Not important at all.	Neutral.	Important.	Strongly disagree.	Natural.	Natural.	Natural.
176	Female.	Saudi.	Single.	25-18	University degree.	Unemployed.	3000 or less.	yes.	No.	No.	No.								Primary Health Care Centre or Clinic.	SEHA Application on your Mobile. or Calling 937.	To collect prescription medication.		To purchase sanitary/cosmetic products		Know /Have heard of	Know /Have heard of	Know /Have heard of	Know /Have heard of	Do not know / Have not heard of	Know /Have heard of	Know /Have heard of	Know /Have heard of	Know /Have heard of	Know /Have heard of		Important.	Important.	Extremely important.	Extremely important.	Important.	Important.	Extremely important.	Extremely important.	Extremely important.	Extremely important.	Natural.	Strongly disagree.	Agree.	Disagree.
177	Male.	Saudi.	Married.	45-36	Master degree (e.g. MA, MSc).	Employed.	18000-12001	No.	No.	No.		Obesity.	Diabetes mellitus.		Blood lipids (e.g. Cholesterol)				Community Pharmacy.	Searching online medical websites		To collect over the counter (OTC) medication.			Do not know / Have not heard of	Do not know / Have not heard of	Do not know / Have not heard of	Know /Have heard of	Do not know / Have not heard of	Do not know / Have not heard of	Do not know / Have not heard of	Do not know / Have not heard of	Do not know / Have not heard of	Do not know / Have not heard of		Neutral.	Neutral.	Important.	Important.	Not important.	Important.	Neutral.	Extremely important.	Neutral.	Neutral.	Strongly disagree.	Natural.	Agree.	Agree.
178	Female.	Saudi.	Married.	45-36	Master degree (e.g. MA, MSc).	Employed.	12000-7001	No.	No.	No.	No.								Primary Health Care Centre or Clinic.	Searching online medical websites	To collect prescription medication.				Know /Have heard of	Do not know / Have not heard of	Do not know / Have not heard of	Do not know / Have not heard of	Do not know / Have not heard of	Do not know / Have not heard of	Do not know / Have not heard of	Do not know / Have not heard of	Do not know / Have not heard of	Do not know / Have not heard of		Extremely important.	Extremely important.	Extremely important.	Extremely important.	Extremely important.	Extremely important.	Extremely important.	Extremely important.	Extremely important.	Extremely important.	Strongly agree.	Natural.	Strongly agree.	Strongly agree.
179	Female.	Saudi.	Single.	35-26	University degree.	Unemployed.	3000 or less.	No.	No.	No.		Obesity.							I do not know.	Community Pharmacy.	To collect prescription medication.	To collect over the counter (OTC) medication.			Do not know / Have not heard of	Do not know / Have not heard of	Know /Have heard of	Know /Have heard of	Know /Have heard of	Know /Have heard of	Do not know / Have not heard of	Do not know / Have not heard of	Know /Have heard of	Know /Have heard of		Not important at all.	Not important at all.	Neutral.	Neutral.	Neutral.	Extremely important.	Important.	Not important.	Important.	Not important at all.	Strongly agree.	Agree.	Strongly agree.	Agree.
180	Male.	Non Saudi.	Married.	55-46	Doctor of Philosophy (PhD) or equivalent.	Employed.	7000-3000	yes.	No.	No.	No.								Primary Health Care Centre or Clinic.	Community Pharmacy.		To collect over the counter (OTC) medication.			Do not know / Have not heard of	Do not know / Have not heard of	Do not know / Have not heard of	Know /Have heard of	Do not know / Have not heard of	Do not know / Have not heard of	Do not know / Have not heard of	Do not know / Have not heard of	Do not know / Have not heard of	Do not know / Have not heard of		Important.	Extremely important.	Important.	Extremely important.	Extremely important.	Extremely important.	Extremely important.	Extremely important.	Extremely important.	Extremely important.	Agree.	Agree.	Agree.	Strongly agree.
181	Female.	Saudi.	Married.	45-36	University degree.	Employed.	18000-12001	No.	No.	No.	No.								Searching online medical websites.	Community Pharmacy.	To collect prescription medication.				Do not know / Have not heard of	Do not know / Have not heard of	Know /Have heard of	Know /Have heard of	Do not know / Have not heard of	Do not know / Have not heard of	Do not know / Have not heard of	Do not know / Have not heard of	Do not know / Have not heard of	Do not know / Have not heard of		Extremely important.	Extremely important.	Extremely important.	Important.	Neutral.	Extremely important.	Not important.	Extremely important.	Neutral.	Neutral.	Agree.	Agree.	Agree.	Agree.
182	Female.	Saudi.	Other.	Over 65	High School or less.	Unemployed.	7000-3000	No.	No.	No.		Obesity.		Blood Pressure Patient.		Asthma/Allergic asthma.	Osteoporosis.		Community Pharmacy.	Community Pharmacy.			To purchase sanitary/cosmetic products		Know /Have heard of	Know /Have heard of	Know /Have heard of	Know /Have heard of	Know /Have heard of	Know /Have heard of	Know /Have heard of	Know /Have heard of	Know /Have heard of	Know /Have heard of		Extremely important.	Important.	Important.	Extremely important.	Important.	Extremely important.	Important.	Extremely important.	Extremely important.	Extremely important.	Agree.	Agree.	Agree.	Agree.
183	Male.	Saudi.	Married.	55-46	Diploma.	Unemployed.	7000-3000	No.	No.	No.						Asthma/Allergic asthma.			Primary Health Care Centre or Clinic.	Primary Health Care Centre or Clinic.	To collect prescription medication.				Know /Have heard of	Know /Have heard of	Know /Have heard of	Know /Have heard of	Know /Have heard of	Know /Have heard of	Know /Have heard of	Know /Have heard of	Know /Have heard of	Know /Have heard of		Not important at all.	Extremely important.	Extremely important.	Neutral.	Neutral.	Important.	Important.	Not important.	Not important.	Extremely important.	Strongly agree.	Strongly agree.	Agree.	Agree.
184	Female.	Saudi.	Single.	25-18	University degree.	Unemployed.	3000 or less.	No.	No.	No.	No.								Searching online medical websites.	SEHA Application on your Mobile. or Calling 937.	To collect prescription medication.	To collect over the counter (OTC) medication.	To purchase sanitary/cosmetic products		Know /Have heard of	Do not know / Have not heard of	Do not know / Have not heard of	Know /Have heard of	Do not know / Have not heard of	Do not know / Have not heard of	Know /Have heard of	Know /Have heard of	Know /Have heard of	Know /Have heard of		Important.	Important.	Extremely important.	Important.	Important.	Neutral.	Extremely important.	Important.	Extremely important.	Important.	Agree.	Agree.	Agree.	Natural.
185	Male.	Saudi.	Married.	55-46	Doctor of Philosophy (PhD) or equivalent.	Employed.	More than 25000	No.	No.	Current smoker.	No.								I do not usually consult anyone, anywhere.	Searching online medical websites	To collect prescription medication.				Know /Have heard of	Know /Have heard of	Do not know / Have not heard of	Know /Have heard of	Know /Have heard of	Do not know / Have not heard of	Do not know / Have not heard of	Know /Have heard of	Know /Have heard of	Know /Have heard of		Extremely important.	Important.	Extremely important.	Extremely important.	Important.	Important.	Extremely important.	Important.	Important.	Important.	Natural.	Agree.	Agree.	Agree.
186	Female.	Saudi.	Married.	45-36	Doctor of Philosophy (PhD) or equivalent.	Employed.	25000-18001	yes.	No.	No.								Other.	I do not usually consult anyone, anywhere.	Community Pharmacy.	To collect prescription medication.	To collect over the counter (OTC) medication.	To purchase sanitary/cosmetic products		Know /Have heard of	Do not know / Have not heard of	Do not know / Have not heard of	Know /Have heard of	Do not know / Have not heard of	Do not know / Have not heard of	Do not know / Have not heard of	Do not know / Have not heard of	Do not know / Have not heard of	Do not know / Have not heard of		Important.	Important.	Extremely important.	Important.	Important.	Important.	Important.	Important.	Important.	Important.	Natural.	Agree.	Agree.	Agree.
187	Female.	Saudi.	Married.	45-36	University degree.	Employed.	18000-12001	No.	No.	No.	No.								Primary Health Care Centre or Clinic.	Community Pharmacy.	To collect prescription medication.		To purchase sanitary/cosmetic products		Know /Have heard of	Know /Have heard of	Know /Have heard of	Know /Have heard of	Do not know / Have not heard of	Do not know / Have not heard of	Do not know / Have not heard of	Do not know / Have not heard of	Know /Have heard of	Know /Have heard of		Extremely important.	Important.	Important.	Extremely important.	Important.	Important.	Neutral.	Important.	Extremely important.	Extremely important.	Natural.	Natural.	Agree.	Natural.
188	Female.	Saudi.	Other.	45-36	Doctor of Philosophy (PhD) or equivalent.	Employed.	25000-18001	No.	No.	No.	No.								Community Pharmacy.	Community Pharmacy.	To collect prescription medication.		To purchase sanitary/cosmetic products		Do not know / Have not heard of	Do not know / Have not heard of	Do not know / Have not heard of	Do not know / Have not heard of	Do not know / Have not heard of	Do not know / Have not heard of	Do not know / Have not heard of	Do not know / Have not heard of	Do not know / Have not heard of	Do not know / Have not heard of		Extremely important.	Extremely important.	Extremely important.	Extremely important.	Extremely important.	Extremely important.	Extremely important.	Extremely important.	Extremely important.	Extremely important.	Agree.	Agree.	Agree.	Agree.
189	Male.	Saudi.	Married.	45-36	Doctor of Philosophy (PhD) or equivalent.	Employed.	More than 25000	No.	No.	No.				Blood Pressure Patient.	Blood lipids (e.g. Cholesterol)				I do not usually consult anyone, anywhere.	Searching online medical websites	To collect prescription medication.		To purchase sanitary/cosmetic products		Do not know / Have not heard of	Do not know / Have not heard of	Know /Have heard of	Do not know / Have not heard of	Do not know / Have not heard of	Do not know / Have not heard of	Do not know / Have not heard of	Do not know / Have not heard of	Do not know / Have not heard of	Do not know / Have not heard of		Extremely important.	Extremely important.	Extremely important.	Extremely important.	Extremely important.	Extremely important.	Extremely important.	Extremely important.	Extremely important.	Extremely important.	Natural.	Natural.	Natural.	Natural.
190	Male.	Non Saudi.	Married.	55-46	Doctor of Philosophy (PhD) or equivalent.	Employed.	7000-3000	yes.	No.	Current smoker.				Blood Pressure Patient.					Community Pharmacy.	Community Pharmacy.	To collect prescription medication.				Do not know / Have not heard of	Do not know / Have not heard of	Know /Have heard of	Know /Have heard of	Know /Have heard of	Do not know / Have not heard of	Do not know / Have not heard of	Do not know / Have not heard of	Do not know / Have not heard of	Do not know / Have not heard of		Extremely important.	Extremely important.	Extremely important.	Extremely important.	Extremely important.	Extremely important.	Extremely important.	Extremely important.	Extremely important.	Extremely important.	Agree.	Agree.	Agree.	Strongly agree.
191	Female.	Saudi.	Single.	25-18	University degree.	Unemployed.	3000 or less.	No.	No.	No.	No.								I do not usually consult anyone, anywhere.	SEHA Application on your Mobile. or Calling 937.	To collect prescription medication.	To collect over the counter (OTC) medication.			Do not know / Have not heard of	Know /Have heard of	Know /Have heard of	Know /Have heard of	Do not know / Have not heard of	Do not know / Have not heard of	Do not know / Have not heard of	Do not know / Have not heard of	Do not know / Have not heard of	Do not know / Have not heard of		Important.	Important.	Important.	Important.	Important.	Important.	Important.	Important.	Important.	Important.	Natural.	Natural.	Agree.	Natural.
192	Female.	Saudi.	Married.	25-18	University degree.	Unemployed.	12000-7001	yes.	No.	No.	No.								Hospital.	Community Pharmacy.	To collect prescription medication.		To purchase sanitary/cosmetic products		Know /Have heard of	Know /Have heard of	Know /Have heard of	Know /Have heard of	Know /Have heard of	Know /Have heard of	Know /Have heard of	Know /Have heard of	Know /Have heard of	Know /Have heard of		Important.	Neutral.	Neutral.	Neutral.	Neutral.	Neutral.	Neutral.	Neutral.	Neutral.	Neutral.	Agree.	Natural.	Natural.	Natural.
193	Female.	Saudi.	Married.	45-36	University degree.	Unemployed.	Undisclosed.	No.	No.	No.	No.								Primary Health Care Centre or Clinic.	Primary Health Care Centre or Clinic.	To collect prescription medication.				Do not know / Have not heard of	Do not know / Have not heard of	Do not know / Have not heard of	Do not know / Have not heard of	Do not know / Have not heard of	Do not know / Have not heard of	Do not know / Have not heard of	Do not know / Have not heard of	Do not know / Have not heard of	Do not know / Have not heard of		Important.	Neutral.	Not important at all.	Not important.	Neutral.	Important.	Neutral.	Important.	Neutral.	Neutral.	Agree.	Agree.	Agree.	Agree.
194	Male.	Saudi.	Single.	25-18	Diploma.	Unemployed.	3000 or less.	No.	No.	No.	No.								I do not usually consult anyone, anywhere.	I do not know.			To purchase sanitary/cosmetic products		Do not know / Have not heard of	Do not know / Have not heard of	Know /Have heard of	Know /Have heard of	Do not know / Have not heard of	Do not know / Have not heard of	Know /Have heard of	Do not know / Have not heard of	Know /Have heard of	Know /Have heard of		Important.	Important.	Important.	Extremely important.	Extremely important.	Extremely important.	Extremely important.	Neutral.	Extremely important.	Extremely important.	Strongly agree.	Strongly agree.	Strongly agree.	Natural.
195	Female.	Saudi.	Single.	25-18	University degree.	Unemployed.	3000 or less.	yes.	No.	No.	No.								Hospital.	Hospital.		To collect over the counter (OTC) medication.	To purchase sanitary/cosmetic products		Do not know / Have not heard of	Know /Have heard of	Know /Have heard of	Know /Have heard of	Do not know / Have not heard of	Know /Have heard of	Know /Have heard of	Know /Have heard of	Know /Have heard of	Know /Have heard of		Important.	Neutral.	Extremely important.	Neutral.	Not important.	Important.	Extremely important.	Neutral.	Extremely important.	Extremely important.	Agree.	Agree.	Agree.	Strongly agree.
196	Female.	Saudi.	Single.	25-18	High School or less.	Unemployed.	3000 or less.	No.	No.	No.	No.								SEHA Application on your Mobile. or Calling 937.	Community Pharmacy.	To collect prescription medication.			To get other healthcare services.	Know /Have heard of	Do not know / Have not heard of	Know /Have heard of	Know /Have heard of	Do not know / Have not heard of	Do not know / Have not heard of	Know /Have heard of	Know /Have heard of	Know /Have heard of	Know /Have heard of		Extremely important.	Extremely important.	Extremely important.	Extremely important.	Important.	Neutral.	Extremely important.	Extremely important.	Extremely important.	Extremely important.	Agree.	Agree.	Strongly agree.	Agree.
197	Female.	Saudi.	Single.	25-18	University degree.	Unemployed.	3000 or less.	No.	No.	No.			Diabetes mellitus.						I do not know.	Hospital.	To collect prescription medication.	To collect over the counter (OTC) medication.	To purchase sanitary/cosmetic products		Know /Have heard of	Know /Have heard of	Know /Have heard of	Know /Have heard of	Do not know / Have not heard of	Know /Have heard of	Do not know / Have not heard of	Know /Have heard of	Know /Have heard of	Know /Have heard of		Extremely important.	Extremely important.	Important.	Important.	Important.	Neutral.	Neutral.	Extremely important.	Important.	Extremely important.	Agree.	Strongly agree.	Strongly agree.	Agree.
198	Female.	Saudi.	Married.	35-26	University degree.	Unemployed.	3000 or less.	yes.	No.	No.	No.								Primary Health Care Centre or Clinic.	SEHA Application on your Mobile. or Calling 937.	To collect prescription medication.				Know /Have heard of	Do not know / Have not heard of	Know /Have heard of	Know /Have heard of	Do not know / Have not heard of	Do not know / Have not heard of	Do not know / Have not heard of	Do not know / Have not heard of	Know /Have heard of	Know /Have heard of		Extremely important.	Important.	Extremely important.	Extremely important.	Extremely important.	Neutral.	Neutral.	Neutral.	Important.	Extremely important.	Agree.	Agree.	Agree.	Agree.
199	Male.	Saudi.	Married.	45-36	Doctor of Philosophy (PhD) or equivalent.	Unemployed.	18000-12001	No.	No.	No.	No.								Community Pharmacy.	SEHA Application on your Mobile. or Calling 937.			To purchase sanitary/cosmetic products		Know /Have heard of	Know /Have heard of	Know /Have heard of	Know /Have heard of	Know /Have heard of	Know /Have heard of	Know /Have heard of	Know /Have heard of	Know /Have heard of	Know /Have heard of		Important.	Important.	Important.	Extremely important.	Neutral.	Important.	Important.	Important.	Extremely important.	Extremely important.	Natural.	Natural.	Natural.	Natural.
200	Male.	Saudi.	Married.	55-46	Diploma.	Employed.	25000-18001	No.	No.	No.				Blood Pressure Patient.					Primary Health Care Centre or Clinic.	Primary Health Care Centre or Clinic.	To collect prescription medication.				Know /Have heard of	Know /Have heard of	Know /Have heard of	Know /Have heard of	Do not know / Have not heard of	Do not know / Have not heard of	Know /Have heard of	Know /Have heard of	Know /Have heard of	Know /Have heard of		Extremely important.	Extremely important.	Extremely important.	Extremely important.	Neutral.	Neutral.	Extremely important.	Extremely important.	Extremely important.	Extremely important.	Disagree.	Strongly agree.	Agree.	Strongly agree.
201	Female.	Saudi.	Married.	45-36	University degree.	Employed.	18000-12001	No.	No.	No.	No.								Community Pharmacy.	Community Pharmacy.			To purchase sanitary/cosmetic products		Do not know / Have not heard of	Do not know / Have not heard of	Do not know / Have not heard of	Do not know / Have not heard of	Do not know / Have not heard of	Do not know / Have not heard of	Do not know / Have not heard of	Do not know / Have not heard of	Do not know / Have not heard of	Do not know / Have not heard of		Important.	Important.	Extremely important.	Important.	Neutral.	Extremely important.	Important.	Important.	Important.	Neutral.	Agree.	Agree.	Agree.	Natural.
202	Female.	Saudi.	Single.	45-36	University degree.	Employed.	12000-7001	No.	No.	No.	No.								Searching online medical websites.	Searching online medical websites	To collect prescription medication.	To collect over the counter (OTC) medication.	To purchase sanitary/cosmetic products		Do not know / Have not heard of	Do not know / Have not heard of	Know /Have heard of	Know /Have heard of	Do not know / Have not heard of	Do not know / Have not heard of	Do not know / Have not heard of	Know /Have heard of	Do not know / Have not heard of	Do not know / Have not heard of		Extremely important.	Extremely important.	Extremely important.	Extremely important.	Extremely important.	Extremely important.	Extremely important.	Extremely important.	Extremely important.	Extremely important.	Strongly agree.	Strongly agree.	Strongly agree.	Strongly agree.
203	Male.	Saudi.	Married.	35-26	Diploma.	Employed.	12000-7001	No.	No.	No.	No.								I do not usually consult anyone, anywhere.	Community Pharmacy.		To collect over the counter (OTC) medication.			Do not know / Have not heard of	Do not know / Have not heard of	Do not know / Have not heard of	Do not know / Have not heard of	Do not know / Have not heard of	Do not know / Have not heard of	Do not know / Have not heard of	Do not know / Have not heard of	Do not know / Have not heard of	Do not know / Have not heard of		Extremely important.	Neutral.	Neutral.	Neutral.	Extremely important.	Extremely important.	Extremely important.	Important.	Extremely important.	Important.	Disagree.	Agree.	Agree.	Agree.
204	Female.	Saudi.	Single.	25-18	High School or less.	Unemployed.	3000 or less.	yes.	No.	No.	No.								Community Pharmacy.	Community Pharmacy.	To collect prescription medication.	To collect over the counter (OTC) medication.			Do not know / Have not heard of	Do not know / Have not heard of	Do not know / Have not heard of	Do not know / Have not heard of	Do not know / Have not heard of	Do not know / Have not heard of	Do not know / Have not heard of	Do not know / Have not heard of	Do not know / Have not heard of	Do not know / Have not heard of		Important.	Important.	Important.	Important.	Important.	Important.	Important.	Important.	Extremely important.	Important.	Strongly agree.	Strongly agree.	Strongly agree.	Strongly agree.
205	Male.	Saudi.	Married.	55-46	Master degree (e.g. MA, MSc).	Employed.	25000-18001	No.	No.	Previous smoker.			Diabetes mellitus.	Blood Pressure Patient.					Community Pharmacy.	Community Pharmacy.	To collect prescription medication.				Know /Have heard of	Know /Have heard of	Know /Have heard of	Know /Have heard of	Do not know / Have not heard of	Do not know / Have not heard of	Do not know / Have not heard of	Do not know / Have not heard of	Know /Have heard of	Know /Have heard of		Important.	Neutral.	Important.	Important.	Important.	Important.	Important.	Important.	Extremely important.	Extremely important.	Agree.	Natural.	Agree.	Agree.
206	Male.	Saudi.	Married.	45-36	University degree.	Employed.	25000-18001	No.	No.	No.	No.								I do not usually consult anyone, anywhere.	Searching online medical websites		To collect over the counter (OTC) medication.	To purchase sanitary/cosmetic products		Know /Have heard of	Know /Have heard of	Know /Have heard of	Know /Have heard of	Know /Have heard of	Know /Have heard of	Know /Have heard of	Know /Have heard of	Know /Have heard of	Know /Have heard of		Extremely important.	Important.	Important.	Important.	Important.	Important.	Important.	Extremely important.	Extremely important.	Extremely important.	Strongly agree.	Strongly agree.	Agree.	Agree.
207	Female.	Saudi.	Married.	35-26	University degree.	Unemployed.	Undisclosed.	No.	No.	No.	No.								SEHA Application on your Mobile. or Calling 937.	Searching online medical websites		To collect over the counter (OTC) medication.	To purchase sanitary/cosmetic products		Do not know / Have not heard of	Do not know / Have not heard of	Know /Have heard of	Know /Have heard of	Do not know / Have not heard of	Do not know / Have not heard of	Do not know / Have not heard of	Do not know / Have not heard of	Do not know / Have not heard of	Do not know / Have not heard of		Important.	Extremely important.	Extremely important.	Extremely important.	Extremely important.	Extremely important.	Extremely important.	Extremely important.	Important.	Extremely important.	Agree.	Agree.	Agree.	Agree.
208	Female.	Saudi.	Other.	45-36	University degree.	Unemployed.	3000 or less.	No.	No.	No.	No.								Primary Health Care Centre or Clinic.	SEHA Application on your Mobile. or Calling 937.			To purchase sanitary/cosmetic products		Do not know / Have not heard of	Do not know / Have not heard of	Do not know / Have not heard of	Know /Have heard of	Do not know / Have not heard of	Do not know / Have not heard of	Do not know / Have not heard of	Do not know / Have not heard of	Do not know / Have not heard of	Do not know / Have not heard of		Extremely important.	Extremely important.	Extremely important.	Extremely important.	Extremely important.	Extremely important.	Extremely important.	Extremely important.	Extremely important.	Extremely important.	Agree.	Agree.	Agree.	Agree.
209	Male.	Saudi.	Married.	45-36	Master degree (e.g. MA, MSc).	Employed.	25000-18001	No.	No.	Current smoker.	No.								Searching online medical websites.	Community Pharmacy.	To collect prescription medication.	To collect over the counter (OTC) medication.			Know /Have heard of	Do not know / Have not heard of	Know /Have heard of	Do not know / Have not heard of	Do not know / Have not heard of	Do not know / Have not heard of	Do not know / Have not heard of	Do not know / Have not heard of	Do not know / Have not heard of	Do not know / Have not heard of		Neutral.	Important.	Important.	Important.	Extremely important.	Extremely important.	Extremely important.	Extremely important.	Extremely important.	Extremely important.	Strongly agree.	Natural.	Strongly agree.	Natural.
210	Male.	Saudi.	Married.	35-26	Diploma.	Employed.	Undisclosed.	No.	No.	No.	No.								Primary Health Care Centre or Clinic.	Primary Health Care Centre or Clinic.	To collect prescription medication.	To collect over the counter (OTC) medication.	To purchase sanitary/cosmetic products		Know /Have heard of	Do not know / Have not heard of	Do not know / Have not heard of	Do not know / Have not heard of	Do not know / Have not heard of	Know /Have heard of	Do not know / Have not heard of	Do not know / Have not heard of	Know /Have heard of	Know /Have heard of		Extremely important.	Important.	Not important.	Important.	Neutral.	Extremely important.	Not important.	Important.	Not important at all.	Not important.	Strongly agree.	Agree.	Agree.	Natural.
211	Male.	Saudi.	Married.	45-36	University degree.	Employed.	More than 25000	No.	No.	Previous smoker.	No.								I do not usually consult anyone, anywhere.	Searching online medical websites			To purchase sanitary/cosmetic products		Know /Have heard of	Do not know / Have not heard of	Do not know / Have not heard of	Do not know / Have not heard of	Do not know / Have not heard of	Do not know / Have not heard of	Do not know / Have not heard of	Do not know / Have not heard of	Do not know / Have not heard of	Do not know / Have not heard of		Extremely important.	Important.	Important.	Neutral.	Important.	Extremely important.	Extremely important.	Important.	Important.	Neutral.	Agree.	Strongly disagree.	Agree.	Agree.
212	Male.	Saudi.	Married.	45-36	Diploma.	Employed.	18000-12001	No.	No.	Previous smoker.	No.								Primary Health Care Centre or Clinic.	Community Pharmacy.	To collect prescription medication.		To purchase sanitary/cosmetic products		Know /Have heard of	Know /Have heard of	Know /Have heard of	Know /Have heard of	Know /Have heard of	Do not know / Have not heard of	Do not know / Have not heard of	Know /Have heard of	Know /Have heard of	Know /Have heard of		Important.	Extremely important.	Important.	Extremely important.	Important.	Extremely important.	Extremely important.	Extremely important.	Extremely important.	Extremely important.	Agree.	Agree.	Agree.	Agree.
213	Female.	Saudi.	Single.	55-46	High School or less.	Employed.	12000-7001	No.	No.	No.		Obesity.				Asthma/Allergic asthma.			SEHA Application on your Mobile. or Calling 937.	I do not know.				To get other healthcare services.	Know /Have heard of	Know /Have heard of	Know /Have heard of	Know /Have heard of	Know /Have heard of	Know /Have heard of	Know /Have heard of	Do not know / Have not heard of	Know /Have heard of	Know /Have heard of		Important.	Extremely important.	Important.	Extremely important.	Important.	Important.	Important.	Important.	Important.	Important.	Strongly agree.	Agree.	Agree.	Agree.
214	Female.	Saudi.	Other.	35-26	Master degree (e.g. MA, MSc).	Employed.	7000-3000	No.	No.	No.	No.								Primary Health Care Centre or Clinic.	Searching online medical websites	To collect prescription medication.				Do not know / Have not heard of	Do not know / Have not heard of	Know /Have heard of	Do not know / Have not heard of	Do not know / Have not heard of	Do not know / Have not heard of	Do not know / Have not heard of	Do not know / Have not heard of	Do not know / Have not heard of	Do not know / Have not heard of		Extremely important.	Extremely important.	Extremely important.	Extremely important.	Extremely important.	Extremely important.	Extremely important.	Extremely important.	Extremely important.	Extremely important.	Strongly agree.	Strongly agree.	Strongly agree.	Strongly agree.
215	Female.	Saudi.	Married.	45-36	University degree.	Employed.	12000-7001	No.	No.	No.	No.								Community Pharmacy.	Primary Health Care Centre or Clinic.		To collect over the counter (OTC) medication.			Know /Have heard of	Know /Have heard of	Know /Have heard of	Know /Have heard of	Do not know / Have not heard of	Do not know / Have not heard of	Do not know / Have not heard of	Know /Have heard of	Do not know / Have not heard of	Do not know / Have not heard of		Important.	Extremely important.	Extremely important.	Extremely important.	Extremely important.	Important.	Important.	Important.	Extremely important.	Extremely important.	Agree.	Agree.	Agree.	Agree.
216	Female.	Saudi.	Married.	55-46	Doctor of Philosophy (PhD) or equivalent.	Employed.	More than 25000	No.	No.	No.	No.								Community Pharmacy.	Community Pharmacy.	To collect prescription medication.				Know /Have heard of	Do not know / Have not heard of	Know /Have heard of	Know /Have heard of	Do not know / Have not heard of	Do not know / Have not heard of	Do not know / Have not heard of	Do not know / Have not heard of	Do not know / Have not heard of	Know /Have heard of		Extremely important.	Extremely important.	Extremely important.	Extremely important.	Extremely important.	Extremely important.	Extremely important.	Extremely important.	Extremely important.	Extremely important.	Natural.	Agree.	Agree.	Agree.
217	Male.	Saudi.	Married.	55-46	University degree.	Employed.	More than 25000	No.	No.	No.			Diabetes mellitus.	Blood Pressure Patient.	Blood lipids (e.g. Cholesterol)				Searching online medical websites.	Searching online medical websites		To collect over the counter (OTC) medication.			Do not know / Have not heard of	Do not know / Have not heard of	Know /Have heard of	Know /Have heard of	Know /Have heard of	Do not know / Have not heard of	Do not know / Have not heard of	Know /Have heard of	Do not know / Have not heard of	Know /Have heard of		Extremely important.	Extremely important.	Important.	Neutral.	Not important.	Important.	Extremely important.	Extremely important.	Extremely important.	Extremely important.	Agree.	Disagree.	Agree.	Agree.
218	Female.	Saudi.	Other.	55-46	Diploma.	Employed.	7000-3000	No.	No.	No.	No.								I do not usually consult anyone, anywhere.	Searching online medical websites	To collect prescription medication.	To collect over the counter (OTC) medication.	To purchase sanitary/cosmetic products		Do not know / Have not heard of	Do not know / Have not heard of	Do not know / Have not heard of	Know /Have heard of	Know /Have heard of	Know /Have heard of	Know /Have heard of	Know /Have heard of	Know /Have heard of	Know /Have heard of		Important.	Important.	Important.	Extremely important.	Important.	Important.	Important.	Important.	Extremely important.	Extremely important.	Agree.	Agree.	Agree.	Agree.
219	Male.	Non Saudi.	Single.	35-26	Master degree (e.g. MA, MSc).	Employed.	12000-7001	yes.	No.	No.	No.								Community Pharmacy.	Community Pharmacy.	To collect prescription medication.	To collect over the counter (OTC) medication.	To purchase sanitary/cosmetic products		Do not know / Have not heard of	Do not know / Have not heard of	Do not know / Have not heard of	Do not know / Have not heard of	Do not know / Have not heard of	Do not know / Have not heard of	Do not know / Have not heard of	Do not know / Have not heard of	Do not know / Have not heard of	Do not know / Have not heard of		Important.	Important.	Important.	Important.	Important.	Important.	Important.	Important.	Important.	Important.	Natural.	Natural.	Natural.	Natural.
220	Male.	Saudi.	Married.	35-26	University degree.	Employed.	18000-12001	yes.	No.	Previous smoker.	No.								SEHA Application on your Mobile. or Calling 937.	SEHA Application on your Mobile. or Calling 937.			To purchase sanitary/cosmetic products		Know /Have heard of	Know /Have heard of	Do not know / Have not heard of	Know /Have heard of	Do not know / Have not heard of	Do not know / Have not heard of	Do not know / Have not heard of	Do not know / Have not heard of	Do not know / Have not heard of	Do not know / Have not heard of		Extremely important.	Extremely important.	Extremely important.	Extremely important.	Extremely important.	Extremely important.	Extremely important.	Extremely important.	Extremely important.	Extremely important.	Strongly agree.	Natural.	Strongly agree.	Strongly agree.
221	Male.	Saudi.	Married.	45-36	University degree.	Employed.	18000-12001	No.	No.	No.	No.								Primary Health Care Centre or Clinic.	Hospital.	To collect prescription medication.		To purchase sanitary/cosmetic products		Know /Have heard of	Do not know / Have not heard of	Know /Have heard of	Know /Have heard of	Know /Have heard of	Do not know / Have not heard of	Know /Have heard of	Know /Have heard of	Know /Have heard of	Know /Have heard of		Extremely important.	Extremely important.	Extremely important.	Extremely important.	Extremely important.	Extremely important.	Extremely important.	Extremely important.	Extremely important.	Extremely important.	Agree.	Strongly agree.	Strongly agree.	Agree.
222	Male.	Saudi.	Married.	35-26	University degree.	Employed.	7000-3000	No.	No.	No.								Other.	Community Pharmacy.	Primary Health Care Centre or Clinic.		To collect over the counter (OTC) medication.	To purchase sanitary/cosmetic products		Know /Have heard of	Do not know / Have not heard of	Know /Have heard of	Know /Have heard of	Do not know / Have not heard of	Do not know / Have not heard of	Do not know / Have not heard of	Do not know / Have not heard of	Know /Have heard of	Do not know / Have not heard of		Extremely important.	Extremely important.	Extremely important.	Extremely important.	Important.	Important.	Extremely important.	Extremely important.	Extremely important.	Extremely important.	Agree.	Natural.	Strongly agree.	Agree.
223	Male.	Saudi.	Married.	45-36	Master degree (e.g. MA, MSc).	Employed.	25000-18001	No.	No.	No.						Asthma/Allergic asthma.			Community Pharmacy.	Hospital.	To collect prescription medication.	To collect over the counter (OTC) medication.	To purchase sanitary/cosmetic products		Know /Have heard of	Do not know / Have not heard of	Do not know / Have not heard of	Do not know / Have not heard of	Do not know / Have not heard of	Do not know / Have not heard of	Do not know / Have not heard of	Do not know / Have not heard of	Do not know / Have not heard of	Know /Have heard of		Extremely important.	Important.	Neutral.	Neutral.	Important.	Extremely important.	Important.	Neutral.	Important.	Important.	Agree.	Agree.	Agree.	Agree.
224	Male.	Saudi.	Married.	45-36	Master degree (e.g. MA, MSc).	Employed.	25000-18001	No.	No.	Current smoker.			Diabetes mellitus.						I do not usually consult anyone, anywhere.	Searching online medical websites		To collect over the counter (OTC) medication.	To purchase sanitary/cosmetic products		Know /Have heard of	Do not know / Have not heard of	Know /Have heard of	Know /Have heard of	Know /Have heard of	Do not know / Have not heard of	Do not know / Have not heard of	Do not know / Have not heard of	Do not know / Have not heard of	Do not know / Have not heard of		Extremely important.	Extremely important.	Important.	Neutral.	Neutral.	Extremely important.	Extremely important.	Extremely important.	Important.	Extremely important.	Agree.	Agree.	Agree.	Agree.
225	Male.	Saudi.	Single.	35-26	Master degree (e.g. MA, MSc).	Employed.	18000-12001	No.	No.	Previous smoker.	No.								I do not usually consult anyone, anywhere.	Searching online medical websites		To collect over the counter (OTC) medication.			Do not know / Have not heard of	Do not know / Have not heard of	Do not know / Have not heard of	Do not know / Have not heard of	Do not know / Have not heard of	Do not know / Have not heard of	Do not know / Have not heard of	Do not know / Have not heard of	Do not know / Have not heard of	Do not know / Have not heard of		Extremely important.	Extremely important.	Extremely important.	Neutral.	Important.	Important.	Extremely important.	Extremely important.	Extremely important.	Important.	Strongly agree.	Agree.	Strongly agree.	Strongly agree.
226	Male.	Saudi.	Married.	45-36	University degree.	Employed.	18000-12001	yes.	No.	Previous smoker.	No.								Community Pharmacy.	Community Pharmacy.			To purchase sanitary/cosmetic products		Do not know / Have not heard of	Do not know / Have not heard of	Do not know / Have not heard of	Know /Have heard of	Do not know / Have not heard of	Do not know / Have not heard of	Do not know / Have not heard of	Do not know / Have not heard of	Do not know / Have not heard of	Do not know / Have not heard of		Important.	Extremely important.	Important.	Extremely important.	Extremely important.	Extremely important.	Extremely important.	Extremely important.	Extremely important.	Extremely important.	Agree.	Agree.	Natural.	Agree.
227	Male.	Saudi.	Married.	55-46	University degree.	Retired.	12000-7001	No.	No.	No.			Diabetes mellitus.	Blood Pressure Patient.					Searching online medical websites.	Community Pharmacy.	To collect prescription medication.	To collect over the counter (OTC) medication.	To purchase sanitary/cosmetic products	To get other healthcare services.	Know /Have heard of	Know /Have heard of	Do not know / Have not heard of	Know /Have heard of	Do not know / Have not heard of	Do not know / Have not heard of	Do not know / Have not heard of	Know /Have heard of	Do not know / Have not heard of	Know /Have heard of		Extremely important.	Neutral.	Important.	Extremely important.	Extremely important.	Important.	Important.	Extremely important.	Neutral.	Important.	Agree.	Agree.	Agree.	Agree.
228	Female.	Saudi.	Single.	25-18	University degree.	Unemployed.	18000-12001	No.	No.	No.	No.								Primary Health Care Centre or Clinic.	Searching online medical websites	To collect prescription medication.	To collect over the counter (OTC) medication.	To purchase sanitary/cosmetic products		Do not know / Have not heard of	Do not know / Have not heard of	Know /Have heard of	Know /Have heard of	Do not know / Have not heard of	Do not know / Have not heard of	Do not know / Have not heard of	Do not know / Have not heard of	Do not know / Have not heard of	Do not know / Have not heard of		Extremely important.	Extremely important.	Extremely important.	Extremely important.	Important.	Extremely important.	Extremely important.	Extremely important.	Extremely important.	Extremely important.	Natural.	Strongly agree.	Strongly agree.	Agree.
229	Male.	Saudi.	Married.	45-36	University degree.	Employed.	18000-12001	yes.	No.	Previous smoker.	No.								Searching online medical websites.	Community Pharmacy.			To purchase sanitary/cosmetic products		Do not know / Have not heard of	Do not know / Have not heard of	Know /Have heard of	Do not know / Have not heard of	Do not know / Have not heard of	Do not know / Have not heard of	Do not know / Have not heard of	Know /Have heard of	Do not know / Have not heard of	Do not know / Have not heard of		Not important at all.	Neutral.	Neutral.	Neutral.	Neutral.	Neutral.	Neutral.	Neutral.	Neutral.	Neutral.	Agree.	Agree.	Agree.	Agree.
230	Male.	Non Saudi.	Single.	35-26	University degree.	Employed.	3000 or less.	yes.	No.	No.	No.								Community Pharmacy.	Community Pharmacy.		To collect over the counter (OTC) medication.			Do not know / Have not heard of	Do not know / Have not heard of	Know /Have heard of	Know /Have heard of	Do not know / Have not heard of	Do not know / Have not heard of	Do not know / Have not heard of	Do not know / Have not heard of	Do not know / Have not heard of	Know /Have heard of		Extremely important.	Neutral.	Extremely important.	Extremely important.	Neutral.	Important.	Important.	Neutral.	Extremely important.	Extremely important.	Agree.	Agree.	Strongly agree.	Agree.
231	Male.	Saudi.	Married.	45-36	Diploma.	Employed.	25000-18001	No.	No.	No.	No.								Community Pharmacy.	I do not know.	To collect prescription medication.	To collect over the counter (OTC) medication.	To purchase sanitary/cosmetic products		Know /Have heard of	Do not know / Have not heard of	Do not know / Have not heard of	Do not know / Have not heard of	Do not know / Have not heard of	Do not know / Have not heard of	Do not know / Have not heard of	Do not know / Have not heard of	Do not know / Have not heard of	Do not know / Have not heard of		Neutral.	Extremely important.	Important.	Extremely important.	Extremely important.	Extremely important.	Extremely important.	Extremely important.	Important.	Important.	Agree.	Natural.	Strongly agree.	Agree.
232	Male.	Saudi.	Married.	35-26	Master degree (e.g. MA, MSc).	Employed.	18000-12001	No.	No.	Current smoker.	No.								Community Pharmacy.	Community Pharmacy.	To collect prescription medication.	To collect over the counter (OTC) medication.	To purchase sanitary/cosmetic products	To get other healthcare services.	Do not know / Have not heard of	Do not know / Have not heard of	Know /Have heard of	Know /Have heard of	Do not know / Have not heard of	Do not know / Have not heard of	Do not know / Have not heard of	Do not know / Have not heard of	Do not know / Have not heard of	Know /Have heard of		Extremely important.	Extremely important.	Extremely important.	Extremely important.	Important.	Neutral.	Important.	Important.	Extremely important.	Extremely important.	Agree.	Strongly agree.	Strongly agree.	Strongly agree.
233	Male.	Saudi.	Single.	25-18	University degree.	Employed.	7000-3000	No.	No.	No.	No.								Primary Health Care Centre or Clinic.	SEHA Application on your Mobile. or Calling 937.	To collect prescription medication.				Know /Have heard of	Do not know / Have not heard of	Know /Have heard of	Do not know / Have not heard of	Do not know / Have not heard of	Do not know / Have not heard of	Do not know / Have not heard of	Do not know / Have not heard of	Do not know / Have not heard of	Know /Have heard of		Not important at all.	Not important.	Extremely important.	Important.	Not important at all.	Neutral.	Neutral.	Not important at all.	Not important at all.	Important.	Natural.	Natural.	Natural.	Natural.
234	Male.	Saudi.	Single.	25-18	High School or less.	Unemployed.	3000 or less.	No.	No.	No.	No.								Primary Health Care Centre or Clinic.	SEHA Application on your Mobile. or Calling 937.			To purchase sanitary/cosmetic products		Know /Have heard of	Do not know / Have not heard of	Know /Have heard of	Know /Have heard of	Do not know / Have not heard of	Do not know / Have not heard of	Do not know / Have not heard of	Do not know / Have not heard of	Do not know / Have not heard of	Do not know / Have not heard of		Extremely important.	Neutral.	Extremely important.	Extremely important.	Important.	Extremely important.	Extremely important.	Extremely important.	Extremely important.	Extremely important.	Strongly agree.	Natural.	Strongly agree.	Agree.
235	Male.	Saudi.	Single.	25-18	High School or less.	Unemployed.	3000 or less.	No.	No.	No.	No.								I do not usually consult anyone, anywhere.	Searching online medical websites	To collect prescription medication.				Know /Have heard of	Do not know / Have not heard of	Know /Have heard of	Know /Have heard of	Do not know / Have not heard of	Do not know / Have not heard of	Do not know / Have not heard of	Do not know / Have not heard of	Know /Have heard of	Do not know / Have not heard of		Important.	Extremely important.	Extremely important.	Extremely important.	Important.	Extremely important.	Extremely important.	Extremely important.	Important.	Extremely important.	Agree.	Agree.	Agree.	Agree.
236	Male.	Saudi.	Single.	25-18	High School or less.	Employed.	7000-3000	yes.	No.	Current smoker.	No.								Primary Health Care Centre or Clinic.	Community Pharmacy.	To collect prescription medication.				Know /Have heard of	Do not know / Have not heard of	Know /Have heard of	Know /Have heard of	Know /Have heard of	Know /Have heard of	Know /Have heard of	Know /Have heard of	Do not know / Have not heard of	Do not know / Have not heard of		Extremely important.	Extremely important.	Important.	Extremely important.	Extremely important.	Extremely important.	Extremely important.	Extremely important.	Extremely important.	Extremely important.	Strongly agree.	Agree.	Agree.	Strongly agree.
237	Male.	Saudi.	Single.	25-18	University degree.	Unemployed.	Undisclosed.	No.	No.	No.	No.								Community Pharmacy.	SEHA Application on your Mobile. or Calling 937.				To get other healthcare services.	Know /Have heard of	Know /Have heard of	Know /Have heard of	Know /Have heard of	Know /Have heard of	Know /Have heard of	Know /Have heard of	Know /Have heard of	Know /Have heard of	Know /Have heard of		Extremely important.	Neutral.	Extremely important.	Extremely important.	Extremely important.	Extremely important.	Extremely important.	Extremely important.	Extremely important.	Extremely important.	Strongly disagree.	Agree.	Agree.	Agree.
238	Male.	Saudi.	Single.	25-18	University degree.	Unemployed.	3000 or less.	No.	No.	Previous smoker.	No.								Community Pharmacy.	Primary Health Care Centre or Clinic.	To collect prescription medication.	To collect over the counter (OTC) medication.	To purchase sanitary/cosmetic products		Do not know / Have not heard of	Do not know / Have not heard of	Do not know / Have not heard of	Know /Have heard of	Do not know / Have not heard of	Do not know / Have not heard of	Do not know / Have not heard of	Do not know / Have not heard of	Do not know / Have not heard of	Do not know / Have not heard of		Extremely important.	Extremely important.	Extremely important.	Important.	Not important.	Important.	Extremely important.	Extremely important.	Extremely important.	Extremely important.	Strongly agree.	Strongly agree.	Strongly agree.	Agree.
239	Male.	Saudi.	Single.	25-18	University degree.	Employed.	3000 or less.	No.	No.	Current smoker.	No.								Primary Health Care Centre or Clinic.	Community Pharmacy.			To purchase sanitary/cosmetic products		Do not know / Have not heard of	Do not know / Have not heard of	Know /Have heard of	Know /Have heard of	Do not know / Have not heard of	Do not know / Have not heard of	Do not know / Have not heard of	Do not know / Have not heard of	Do not know / Have not heard of	Do not know / Have not heard of		Important.	Neutral.	Extremely important.	Extremely important.	Neutral.	Extremely important.	Extremely important.	Neutral.	Important.	Extremely important.	Agree.	Natural.	Agree.	Natural.
240	Female.	Saudi.	Single.	25-18	University degree.	Unemployed.	Undisclosed.	No.	No.	No.	No.								Searching online medical websites.	SEHA Application on your Mobile. or Calling 937.			To purchase sanitary/cosmetic products		Do not know / Have not heard of	Know /Have heard of	Know /Have heard of	Know /Have heard of	Know /Have heard of	Know /Have heard of	Know /Have heard of	Know /Have heard of	Do not know / Have not heard of	Know /Have heard of		Extremely important.	Extremely important.	Extremely important.	Extremely important.	Extremely important.	Extremely important.	Extremely important.	Extremely important.	Extremely important.	Extremely important.	Agree.	Agree.	Agree.	Agree.
241	Male.	Saudi.	Single.	25-18	University degree.	Unemployed.	3000 or less.	No.	No.	No.	No.								I do not usually consult anyone, anywhere.	Searching online medical websites		To collect over the counter (OTC) medication.
242	Male.	Saudi.	Single.	25-18	University degree.	Unemployed.	3000 or less.	No.	No.	No.	No.								Primary Health Care Centre or Clinic.	SEHA Application on your Mobile. or Calling 937.		To collect over the counter (OTC) medication.	To purchase sanitary/cosmetic products		Know /Have heard of	Know /Have heard of	Know /Have heard of	Know /Have heard of	Do not know / Have not heard of	Do not know / Have not heard of	Know /Have heard of	Know /Have heard of	Do not know / Have not heard of	Do not know / Have not heard of		Extremely important.	Extremely important.	Extremely important.	Important.	Important.	Important.	Neutral.	Important.	Extremely important.	Not important.	Disagree.	Natural.	Strongly agree.	Agree.
243	Male.	Saudi.	Single.	45-36	University degree.	Employed.	18000-12001	No.	No.	Current smoker.	No.								Community Pharmacy.	I do not usually consult anyone, anywhere.		To collect over the counter (OTC) medication.	To purchase sanitary/cosmetic products		Know /Have heard of	Do not know / Have not heard of	Do not know / Have not heard of	Do not know / Have not heard of	Do not know / Have not heard of	Do not know / Have not heard of	Do not know / Have not heard of	Do not know / Have not heard of	Do not know / Have not heard of	Know /Have heard of		Important.	Extremely important.	Extremely important.	Extremely important.	Extremely important.	Extremely important.	Extremely important.	Extremely important.	Extremely important.	Extremely important.	Agree.	Agree.	Strongly agree.	Agree.
244	Male.	Saudi.	Married.	35-26	Diploma.	Employed.	18000-12001	No.	No.	No.	No.								Primary Health Care Centre or Clinic.	Primary Health Care Centre or Clinic.	To collect prescription medication.				Know /Have heard of	Do not know / Have not heard of	Know /Have heard of	Know /Have heard of	Do not know / Have not heard of	Do not know / Have not heard of	Know /Have heard of	Do not know / Have not heard of	Know /Have heard of	Know /Have heard of		Extremely important.	Extremely important.	Extremely important.	Extremely important.	Extremely important.	Extremely important.	Extremely important.	Extremely important.	Extremely important.	Extremely important.	Strongly agree.	Strongly agree.	Strongly agree.	Strongly agree.
245	Male.	Saudi.	Married.	45-36	University degree.	Employed.	18000-12001	yes.	No.	No.	No.								Community Pharmacy.	Searching online medical websites	To collect prescription medication.	To collect over the counter (OTC) medication.	To purchase sanitary/cosmetic products		Do not know / Have not heard of	Do not know / Have not heard of	Know /Have heard of	Know /Have heard of	Do not know / Have not heard of	Do not know / Have not heard of	Do not know / Have not heard of	Do not know / Have not heard of	Do not know / Have not heard of	Do not know / Have not heard of		Extremely important.	Important.	Extremely important.	Important.	Not important.	Important.	Extremely important.	Neutral.	Extremely important.	Important.	Agree.	Disagree.	Agree.	Agree.
246	Male.	Saudi.	Married.	45-36	Diploma.	Employed.	More than 25000	yes.	No.	Previous smoker.								Other.	Searching online medical websites.	Searching online medical websites		To collect over the counter (OTC) medication.	To purchase sanitary/cosmetic products		Know /Have heard of	Do not know / Have not heard of	Do not know / Have not heard of	Know /Have heard of	Do not know / Have not heard of	Do not know / Have not heard of	Do not know / Have not heard of	Do not know / Have not heard of	Do not know / Have not heard of	Do not know / Have not heard of		Important.	Important.	Important.	Important.	Important.	Extremely important.	Extremely important.	Important.	Extremely important.	Extremely important.	Natural.	Natural.	Strongly agree.	Strongly agree.
247	Female.	Saudi.	Single.	45-36	University degree.	Unemployed.	3000 or less.	No.	No.	No.								Other.	I do not usually consult anyone, anywhere.	I do not know.	To collect prescription medication.				Know /Have heard of	Do not know / Have not heard of	Do not know / Have not heard of	Know /Have heard of	Do not know / Have not heard of	Do not know / Have not heard of	Do not know / Have not heard of	Do not know / Have not heard of	Know /Have heard of	Do not know / Have not heard of		Important.	Important.	Important.	Extremely important.	Important.	Important.	Important.	Important.	Extremely important.	Extremely important.	Agree.	Agree.	Agree.	Agree.
248	Male.	Saudi.	Married.	45-36	Diploma.	Employed.	25000-18001	yes.	No.	No.	No.								Community Pharmacy.	Community Pharmacy.	To collect prescription medication.	To collect over the counter (OTC) medication.	To purchase sanitary/cosmetic products		Know /Have heard of	Know /Have heard of	Do not know / Have not heard of	Know /Have heard of	Do not know / Have not heard of	Do not know / Have not heard of	Do not know / Have not heard of	Know /Have heard of	Do not know / Have not heard of	Know /Have heard of		Important.	Important.	Neutral.	Important.	Important.	Important.	Important.	Important.	Extremely important.	Important.	Agree.	Agree.	Agree.	Agree.
249	Female.	Saudi.	Married.	35-26	University degree.	Employed.	12000-7001	No.	No.	No.	No.								Hospital.	Hospital.	To collect prescription medication.	To collect over the counter (OTC) medication.	To purchase sanitary/cosmetic products		Know /Have heard of	Do not know / Have not heard of	Do not know / Have not heard of	Know /Have heard of	Do not know / Have not heard of	Do not know / Have not heard of	Do not know / Have not heard of	Know /Have heard of	Know /Have heard of	Know /Have heard of		Important.	Important.	Important.	Extremely important.	Important.	Extremely important.	Important.	Important.	Extremely important.	Extremely important.	Agree.	Natural.	Agree.	Agree.
250	Male.	Saudi.	Married.	45-36	Diploma.	Employed.	12000-7001	No.	No.	No.					Blood lipids (e.g. Cholesterol)				Community Pharmacy.	Community Pharmacy.	To collect prescription medication.	To collect over the counter (OTC) medication.	To purchase sanitary/cosmetic products		Know /Have heard of	Do not know / Have not heard of	Know /Have heard of	Do not know / Have not heard of	Do not know / Have not heard of	Do not know / Have not heard of	Do not know / Have not heard of	Know /Have heard of	Do not know / Have not heard of	Do not know / Have not heard of		Extremely important.	Extremely important.	Extremely important.	Extremely important.	Neutral.	Neutral.	Important.	Extremely important.	Extremely important.	Extremely important.	Disagree.	Disagree.	Natural.	Strongly disagree.
251	Male.	Saudi.	Married.	45-36	Diploma.	Employed.	Undisclosed.	No.	No.	Current smoker.	No.								Primary Health Care Centre or Clinic.	I do not usually consult anyone, anywhere.			To purchase sanitary/cosmetic products		Know /Have heard of	Do not know / Have not heard of	Do not know / Have not heard of	Do not know / Have not heard of	Do not know / Have not heard of	Do not know / Have not heard of	Do not know / Have not heard of	Do not know / Have not heard of	Do not know / Have not heard of	Do not know / Have not heard of		Important.	Extremely important.	Important.	Neutral.	Important.	Important.	Important.	Important.	Important.	Important.	Strongly agree.	Disagree.	Strongly agree.	Agree.
252	Male.	Saudi.	Single.	45-36	Master degree (e.g. MA, MSc).	Employed.	18000-12001	No.	No.	Current smoker.	No.								Community Pharmacy.	I do not know.		To collect over the counter (OTC) medication.	To purchase sanitary/cosmetic products		Know /Have heard of	Do not know / Have not heard of	Know /Have heard of	Know /Have heard of	Do not know / Have not heard of	Do not know / Have not heard of	Do not know / Have not heard of	Know /Have heard of	Do not know / Have not heard of	Do not know / Have not heard of		Important.	Important.	Important.	Neutral.	Neutral.	Neutral.	Neutral.	Neutral.	Neutral.	Neutral.	Agree.	Agree.	Agree.	Agree.
253	Male.	Saudi.	Married.	45-36	Doctor of Philosophy (PhD) or equivalent.	Employed.	25000-18001	No.	No.	No.	No.								Community Pharmacy.	Community Pharmacy.	To collect prescription medication.	To collect over the counter (OTC) medication.	To purchase sanitary/cosmetic products		Know /Have heard of	Know /Have heard of	Know /Have heard of	Know /Have heard of	Know /Have heard of	Know /Have heard of	Know /Have heard of	Know /Have heard of	Know /Have heard of	Know /Have heard of		Extremely important.	Extremely important.	Extremely important.	Extremely important.	Extremely important.	Extremely important.	Extremely important.	Extremely important.	Extremely important.	Extremely important.	Strongly agree.	Strongly agree.	Strongly agree.	Strongly agree.
254	Female.	Saudi.	Married.	35-26	University degree.	Employed.	7000-3000	No.	No.	No.	No.								Primary Health Care Centre or Clinic.	Primary Health Care Centre or Clinic.	To collect prescription medication.		To purchase sanitary/cosmetic products
255	Male.	Saudi.	Married.	35-26	University degree.	Employed.	12000-7001	yes.	No.	Current smoker.	No.								Primary Health Care Centre or Clinic.	Searching online medical websites	To collect prescription medication.	To collect over the counter (OTC) medication.			Do not know / Have not heard of	Do not know / Have not heard of	Know /Have heard of	Know /Have heard of	Do not know / Have not heard of	Do not know / Have not heard of	Do not know / Have not heard of	Do not know / Have not heard of	Know /Have heard of	Do not know / Have not heard of		Important.	Important.	Extremely important.	Extremely important.	Important.	Neutral.	Important.	Extremely important.	Extremely important.	Extremely important.	Natural.	Strongly agree.	Strongly agree.	Strongly agree.
256	Male.	Saudi.	Single.	45-36	University degree.	Employed.	More than 25000	No.	No.	Current smoker.		Obesity.							Community Pharmacy.	Primary Health Care Centre or Clinic.			To purchase sanitary/cosmetic products	To get other healthcare services.	Do not know / Have not heard of	Do not know / Have not heard of	Know /Have heard of	Do not know / Have not heard of	Do not know / Have not heard of	Do not know / Have not heard of	Do not know / Have not heard of	Do not know / Have not heard of	Do not know / Have not heard of	Know /Have heard of		Neutral.	Important.	Important.	Extremely important.	Extremely important.	Extremely important.	Neutral.	Neutral.	Important.	Important.	Disagree.	Disagree.	Natural.	Disagree.
257	Female.	Saudi.	Single.	35-26	University degree.	Employed.	7000-3000	yes.	No.	No.	No.								Searching online medical websites.	Primary Health Care Centre or Clinic.	To collect prescription medication.	To collect over the counter (OTC) medication.	To purchase sanitary/cosmetic products	To get other healthcare services.	Know /Have heard of	Do not know / Have not heard of	Do not know / Have not heard of	Know /Have heard of	Do not know / Have not heard of	Do not know / Have not heard of	Do not know / Have not heard of	Do not know / Have not heard of	Do not know / Have not heard of	Do not know / Have not heard of		Extremely important.	Important.	Extremely important.	Extremely important.	Important.	Extremely important.	Extremely important.	Extremely important.	Extremely important.	Extremely important.	Agree.	Strongly agree.	Strongly agree.	Strongly agree.
258	Male.	Saudi.	Married.	35-26	Diploma.	Employed.	12000-7001	No.	No.	Current smoker.	No.								Community Pharmacy.	SEHA Application on your Mobile. or Calling 937.			To purchase sanitary/cosmetic products		Know /Have heard of	Do not know / Have not heard of	Do not know / Have not heard of	Know /Have heard of	Do not know / Have not heard of	Do not know / Have not heard of	Do not know / Have not heard of	Do not know / Have not heard of	Know /Have heard of	Do not know / Have not heard of		Extremely important.	Extremely important.	Extremely important.	Extremely important.	Extremely important.	Extremely important.	Extremely important.	Extremely important.	Extremely important.	Extremely important.
259	Male.	Saudi.	Married.	55-46	High School or less.	Retired.	12000-7001	yes.	No.	Current smoker.			Diabetes mellitus.						Hospital.	I do not know.	To collect prescription medication.				Do not know / Have not heard of	Do not know / Have not heard of	Do not know / Have not heard of	Do not know / Have not heard of	Do not know / Have not heard of	Do not know / Have not heard of	Do not know / Have not heard of	Do not know / Have not heard of	Do not know / Have not heard of	Do not know / Have not heard of		Neutral.	Neutral.	Neutral.	Neutral.	Neutral.	Neutral.	Neutral.	Neutral.	Neutral.	Neutral.	Natural.	Natural.	Disagree.	Disagree.
260	Female.	Saudi.	Other.	45-36	University degree.	Employed.	12000-7001	No.	No.	No.				Blood Pressure Patient.					Hospital.	Community Pharmacy.	To collect prescription medication.				Know /Have heard of	Do not know / Have not heard of	Do not know / Have not heard of	Know /Have heard of	Do not know / Have not heard of	Do not know / Have not heard of	Do not know / Have not heard of	Know /Have heard of	Do not know / Have not heard of	Know /Have heard of		Extremely important.	Extremely important.	Important.	Extremely important.	Extremely important.	Extremely important.	Extremely important.	Extremely important.	Extremely important.	Extremely important.	Natural.	Natural.	Agree.	Natural.
261	Female.	Saudi.	Married.	45-36	University degree.	Employed.	18000-12001	yes.	No.	No.			Diabetes mellitus.		Blood lipids (e.g. Cholesterol)				Hospital.	Searching online medical websites		To collect over the counter (OTC) medication.	To purchase sanitary/cosmetic products		Do not know / Have not heard of	Do not know / Have not heard of	Do not know / Have not heard of	Do not know / Have not heard of	Do not know / Have not heard of	Do not know / Have not heard of	Do not know / Have not heard of	Do not know / Have not heard of	Do not know / Have not heard of	Know /Have heard of		Extremely important.	Extremely important.	Important.	Important.	Important.	Neutral.	Extremely important.	Important.	Extremely important.	Neutral.	Natural.	Natural.	Agree.	Natural.
262	Female.	Saudi.	Other.	45-36	University degree.	Unemployed.	7000-3000	No.	No.	Current smoker.								Other.	Community Pharmacy.	Searching online medical websites		To collect over the counter (OTC) medication.	To purchase sanitary/cosmetic products		Know /Have heard of	Know /Have heard of	Know /Have heard of	Know /Have heard of	Do not know / Have not heard of	Know /Have heard of	Do not know / Have not heard of	Know /Have heard of	Know /Have heard of	Do not know / Have not heard of		Extremely important.	Extremely important.	Important.	Important.	Important.	Important.	Extremely important.	Extremely important.	Extremely important.	Important.	Strongly agree.	Agree.	Strongly agree.	Strongly agree.
263	Female.	Saudi.	Single.	35-26	Master degree (e.g. MA, MSc).	Employed.	Undisclosed.	No.	No.	Previous smoker.	No.								I do not usually consult anyone, anywhere.	Searching online medical websites		To collect over the counter (OTC) medication.	To purchase sanitary/cosmetic products		Know /Have heard of	Do not know / Have not heard of	Know /Have heard of	Know /Have heard of	Do not know / Have not heard of	Do not know / Have not heard of	Do not know / Have not heard of	Do not know / Have not heard of	Do not know / Have not heard of	Know /Have heard of		Extremely important.	Extremely important.	Extremely important.	Extremely important.	Neutral.	Important.	Extremely important.	Important.	Important.	Extremely important.	Agree.	Agree.	Agree.	Natural.
264	Female.	Saudi.	Married.	45-36	University degree.	Employed.	18000-12001	No.	No.	No.		Obesity.			Blood lipids (e.g. Cholesterol)				Community Pharmacy.	Searching online medical websites	To collect prescription medication.	To collect over the counter (OTC) medication.	To purchase sanitary/cosmetic products		Know /Have heard of	Do not know / Have not heard of	Know /Have heard of	Know /Have heard of	Do not know / Have not heard of	Do not know / Have not heard of	Do not know / Have not heard of	Do not know / Have not heard of	Know /Have heard of	Do not know / Have not heard of		Important.	Extremely important.	Extremely important.	Extremely important.	Extremely important.	Important.	Extremely important.	Extremely important.	Important.	Extremely important.	Agree.	Agree.	Agree.	Agree.
265	Female.	Saudi.	Single.	25-18	High School or less.	Unemployed.	3000 or less.	No.	No.	No.	No.								Community Pharmacy.	Community Pharmacy.	To collect prescription medication.	To collect over the counter (OTC) medication.	To purchase sanitary/cosmetic products		Do not know / Have not heard of	Do not know / Have not heard of	Do not know / Have not heard of	Know /Have heard of	Do not know / Have not heard of	Do not know / Have not heard of	Do not know / Have not heard of	Do not know / Have not heard of	Do not know / Have not heard of	Know /Have heard of		Extremely important.	Extremely important.	Important.	Extremely important.	Important.	Extremely important.	Extremely important.	Important.	Extremely important.	Extremely important.	Natural.	Natural.	Agree.	Natural.
266	Female.	Saudi.	Married.	65-56	University degree.	Retired.	18000-12001	No.	No.	No.			Diabetes mellitus.	Blood Pressure Patient.	Blood lipids (e.g. Cholesterol)		Osteoporosis.		Community Pharmacy.	Community Pharmacy.	To collect prescription medication.	To collect over the counter (OTC) medication.	To purchase sanitary/cosmetic products
267	Male.	Saudi.	Single.	35-26	High School or less.	Employed.	3000 or less.	yes.	No.	No.	No.								I do not usually consult anyone, anywhere.	Primary Health Care Centre or Clinic.	To collect prescription medication.				Do not know / Have not heard of	Do not know / Have not heard of	Know /Have heard of	Know /Have heard of	Do not know / Have not heard of	Know /Have heard of	Know /Have heard of	Do not know / Have not heard of	Know /Have heard of	Do not know / Have not heard of		Important.	Important.	Not important at all.	Extremely important.	Important.	Extremely important.	Extremely important.	Extremely important.	Extremely important.	Extremely important.	Strongly agree.	Agree.	Agree.	Agree.
268	Female.	Saudi.	Married.	45-36	University degree.	Employed.	18000-12001	No.	No.	No.	No.								Searching online medical websites.	Hospital.	To collect prescription medication.	To collect over the counter (OTC) medication.	To purchase sanitary/cosmetic products		Do not know / Have not heard of	Do not know / Have not heard of	Know /Have heard of	Know /Have heard of	Do not know / Have not heard of	Know /Have heard of	Do not know / Have not heard of	Do not know / Have not heard of	Know /Have heard of	Know /Have heard of		Important.	Important.	Extremely important.	Not important.	Not important.	Extremely important.	Important.	Extremely important.	Extremely important.	Extremely important.	Strongly agree.	Strongly agree.	Strongly agree.	Natural.
269	Male.	Saudi.	Married.	65-56	Master degree (e.g. MA, MSc).	Retired.	Undisclosed.	No.	No.	No.				Blood Pressure Patient.					Primary Health Care Centre or Clinic.	Community Pharmacy.	To collect prescription medication.				Know /Have heard of	Know /Have heard of	Know /Have heard of	Know /Have heard of	Do not know / Have not heard of	Do not know / Have not heard of	Do not know / Have not heard of	Know /Have heard of	Know /Have heard of	Know /Have heard of		Extremely important.	Extremely important.	Extremely important.	Extremely important.	Extremely important.	Important.	Extremely important.	Extremely important.	Extremely important.	Extremely important.	Agree.	Agree.	Agree.	Agree.
270	Male.	Saudi.	Married.	45-36	University degree.	Employed.	18000-12001	No.	No.	Previous smoker.	No.								Primary Health Care Centre or Clinic.	Primary Health Care Centre or Clinic.				To get other healthcare services.	Do not know / Have not heard of	Do not know / Have not heard of	Do not know / Have not heard of	Do not know / Have not heard of	Do not know / Have not heard of	Do not know / Have not heard of	Do not know / Have not heard of	Do not know / Have not heard of	Do not know / Have not heard of	Do not know / Have not heard of		Extremely important.	Extremely important.	Extremely important.	Extremely important.	Extremely important.	Extremely important.	Extremely important.	Extremely important.	Extremely important.	Extremely important.	Strongly agree.	Strongly agree.	Strongly agree.	Strongly agree.
271	Male.	Non Saudi.	Married.	35-26	Diploma.	Employed.	18000-12001	yes.	No.	No.	No.								Primary Health Care Centre or Clinic.	Primary Health Care Centre or Clinic.	To collect prescription medication.				Know /Have heard of	Do not know / Have not heard of	Do not know / Have not heard of	Know /Have heard of	Do not know / Have not heard of	Do not know / Have not heard of	Do not know / Have not heard of	Do not know / Have not heard of	Know /Have heard of	Know /Have heard of		Neutral.	Extremely important.	Extremely important.	Extremely important.	Not important.	Extremely important.	Extremely important.	Extremely important.	Extremely important.	Extremely important.	Agree.	Strongly agree.	Strongly agree.	Strongly agree.
272	Female.	Saudi.	Married.	45-36	University degree.	Employed.	7000-3000	No.	No.	No.	No.								Primary Health Care Centre or Clinic.	SEHA Application on your Mobile. or Calling 937.	To collect prescription medication.	To collect over the counter (OTC) medication.	To purchase sanitary/cosmetic products	To get other healthcare services.	Know /Have heard of	Do not know / Have not heard of	Do not know / Have not heard of	Do not know / Have not heard of	Do not know / Have not heard of	Do not know / Have not heard of	Do not know / Have not heard of	Do not know / Have not heard of	Do not know / Have not heard of	Do not know / Have not heard of		Extremely important.	Extremely important.	Extremely important.	Extremely important.	Extremely important.	Extremely important.	Extremely important.	Extremely important.	Extremely important.	Extremely important.	Strongly agree.	Agree.	Strongly agree.	Strongly agree.
273	Male.	Saudi.	Married.	35-26	University degree.	Employed.	12000-7001	No.	No.	No.	No.								Primary Health Care Centre or Clinic.	Hospital.	To collect prescription medication.				Know /Have heard of	Know /Have heard of	Know /Have heard of	Know /Have heard of	Know /Have heard of	Know /Have heard of	Know /Have heard of	Know /Have heard of	Know /Have heard of	Know /Have heard of		Extremely important.	Important.	Important.	Extremely important.	Extremely important.	Extremely important.	Extremely important.	Extremely important.	Extremely important.	Extremely important.	Agree.	Agree.	Agree.	Agree.
274	Male.	Saudi.	Married.	45-36	Master degree (e.g. MA, MSc).	Employed.	12000-7001	No.	No.	Current smoker.	No.								I do not usually consult anyone, anywhere.	SEHA Application on your Mobile. or Calling 937.	To collect prescription medication.				Know /Have heard of	Do not know / Have not heard of	Know /Have heard of	Do not know / Have not heard of	Do not know / Have not heard of	Do not know / Have not heard of	Do not know / Have not heard of	Do not know / Have not heard of	Do not know / Have not heard of	Do not know / Have not heard of		Extremely important.	Extremely important.	Important.	Important.	Important.	Important.	Important.	Important.	Important.	Important.	Natural.	Natural.	Agree.	Agree.
275	Male.	Saudi.	Married.	45-36	Diploma.	Employed.	18000-12001	No.	No.	No.	No.								Primary Health Care Centre or Clinic.	Community Pharmacy.	To collect prescription medication.				Know /Have heard of	Know /Have heard of	Know /Have heard of	Know /Have heard of	Know /Have heard of	Know /Have heard of	Know /Have heard of	Know /Have heard of	Know /Have heard of	Know /Have heard of		Extremely important.	Important.	Extremely important.	Extremely important.	Important.	Extremely important.	Extremely important.	Extremely important.	Extremely important.	Extremely important.	Strongly agree.	Agree.	Agree.	Agree.
276	Male.	Saudi.	Married.	35-26	Diploma.	Employed.	12000-7001	No.	No.	Current smoker.	No.								I do not usually consult anyone, anywhere.	Community Pharmacy.		To collect over the counter (OTC) medication.			Do not know / Have not heard of	Do not know / Have not heard of	Do not know / Have not heard of	Know /Have heard of	Know /Have heard of	Do not know / Have not heard of	Know /Have heard of	Do not know / Have not heard of	Know /Have heard of	Do not know / Have not heard of		Important.	Not important at all.	Extremely important.	Important.	Important.	Neutral.	Neutral.	Neutral.	Important.	Not important at all.	Strongly disagree.	Strongly agree.	Strongly agree.	Strongly agree.
277	Male.	Saudi.	Married.	35-26	Diploma.	Employed.	3000 or less.	No.	No.	No.	No.								Hospital.	Hospital.	To collect prescription medication.				Do not know / Have not heard of	Do not know / Have not heard of	Do not know / Have not heard of	Know /Have heard of	Do not know / Have not heard of	Do not know / Have not heard of	Do not know / Have not heard of	Do not know / Have not heard of	Do not know / Have not heard of	Do not know / Have not heard of		Extremely important.	Extremely important.	Extremely important.	Extremely important.	Extremely important.	Extremely important.	Extremely important.	Extremely important.	Extremely important.	Extremely important.	Strongly agree.	Strongly agree.	Strongly agree.	Strongly agree.
278	Male.	Saudi.	Married.	35-26	Diploma.	Employed.	25000-18001	No.	No.	Current smoker.	No.								Hospital.	Hospital.		To collect over the counter (OTC) medication.		To get other healthcare services.	Know /Have heard of	Know /Have heard of	Know /Have heard of	Know /Have heard of	Know /Have heard of	Know /Have heard of	Know /Have heard of	Know /Have heard of	Know /Have heard of	Know /Have heard of		Extremely important.	Extremely important.	Important.	Neutral.	Important.	Important.	Important.	Important.	Important.	Neutral.	Strongly agree.	Strongly agree.	Strongly agree.	Agree.
279	Male.	Saudi.	Married.	45-36	Diploma.	Employed.	18000-12001	No.	No.	No.	No.								I do not usually consult anyone, anywhere.	Community Pharmacy.	To collect prescription medication.				Know /Have heard of	Do not know / Have not heard of	Know /Have heard of	Know /Have heard of	Know /Have heard of	Know /Have heard of	Know /Have heard of	Know /Have heard of	Do not know / Have not heard of	Do not know / Have not heard of		Not important at all.	Not important at all.	Not important.	Not important at all.	Not important at all.	Not important at all.	Not important at all.	Not important at all.	Not important at all.	Not important at all.	Agree.	Agree.	Agree.	Agree.
280	Male.	Saudi.	Single.	25-18	University degree.	Unemployed.	3000 or less.	yes.	No.	No.	No.								Hospital.	Community Pharmacy.	To collect prescription medication.				Know /Have heard of	Know /Have heard of	Know /Have heard of	Know /Have heard of	Know /Have heard of	Know /Have heard of	Know /Have heard of	Know /Have heard of	Know /Have heard of	Know /Have heard of		Neutral.	Neutral.	Neutral.	Neutral.	Neutral.	Neutral.	Neutral.	Neutral.	Neutral.	Neutral.	Natural.	Natural.	Agree.	Agree.
281	Male.	Saudi.	Married.	45-36	University degree.	Employed.	18000-12001	yes.	No.	Current smoker.	No.								Community Pharmacy.	SEHA Application on your Mobile. or Calling 937.	To collect prescription medication.	To collect over the counter (OTC) medication.	To purchase sanitary/cosmetic products		Know /Have heard of	Know /Have heard of	Know /Have heard of	Know /Have heard of	Do not know / Have not heard of	Do not know / Have not heard of	Do not know / Have not heard of	Do not know / Have not heard of	Do not know / Have not heard of	Know /Have heard of		Extremely important.	Neutral.	Not important at all.	Important.	Extremely important.	Neutral.	Important.	Extremely important.	Extremely important.	Extremely important.	Natural.	Natural.	Strongly agree.	Natural.
282	Female.	Saudi.	Married.	35-26	University degree.	Employed.	Undisclosed.	No.	No.	No.	No.								SEHA Application on your Mobile. or Calling 937.	SEHA Application on your Mobile. or Calling 937.	To collect prescription medication.				Do not know / Have not heard of	Do not know / Have not heard of	Know /Have heard of	Know /Have heard of	Do not know / Have not heard of	Do not know / Have not heard of	Do not know / Have not heard of	Know /Have heard of	Do not know / Have not heard of	Know /Have heard of		Extremely important.	Extremely important.	Extremely important.	Extremely important.	Extremely important.	Extremely important.	Extremely important.	Extremely important.	Extremely important.	Extremely important.	Agree.	Agree.	Agree.	Strongly agree.
283	Female.	Saudi.	Single.	25-18	University degree.	Unemployed.	3000 or less.	No.	No.	No.	No.								Hospital.	Hospital.			To purchase sanitary/cosmetic products		Do not know / Have not heard of	Do not know / Have not heard of	Know /Have heard of	Do not know / Have not heard of	Do not know / Have not heard of	Do not know / Have not heard of	Do not know / Have not heard of	Know /Have heard of	Know /Have heard of	Do not know / Have not heard of		Extremely important.	Important.	Extremely important.	Important.	Important.	Not important.	Not important.	Not important.	Extremely important.	Extremely important.	Natural.	Natural.	Disagree.	Agree.
284	Female.	Saudi.	Single.	35-26	Master degree (e.g. MA, MSc).	Employed.	18000-12001	No.	No.	No.	No.								Primary Health Care Centre or Clinic.	SEHA Application on your Mobile. or Calling 937.			To purchase sanitary/cosmetic products		Do not know / Have not heard of	Know /Have heard of	Do not know / Have not heard of	Know /Have heard of	Do not know / Have not heard of	Do not know / Have not heard of	Do not know / Have not heard of	Know /Have heard of	Know /Have heard of	Know /Have heard of		Important.	Extremely important.	Neutral.	Extremely important.	Neutral.	Neutral.	Important.	Important.	Extremely important.	Extremely important.	Agree.	Agree.	Agree.	Agree.
285	Female.	Saudi.	Married.	25-18	University degree.	Unemployed.	Undisclosed.	No.	No.	No.	No.								I do not usually consult anyone, anywhere.	Community Pharmacy.	To collect prescription medication.		To purchase sanitary/cosmetic products		Do not know / Have not heard of	Do not know / Have not heard of	Know /Have heard of	Know /Have heard of	Know /Have heard of	Do not know / Have not heard of	Do not know / Have not heard of	Do not know / Have not heard of	Do not know / Have not heard of	Know /Have heard of		Extremely important.	Extremely important.	Extremely important.	Extremely important.	Extremely important.	Extremely important.	Extremely important.	Important.	Extremely important.	Extremely important.	Agree.	Natural.	Agree.	Agree.
286	Female.	Saudi.	Married.	35-26	University degree.	Unemployed.	Undisclosed.	No.	No.	No.		Obesity.			Blood lipids (e.g. Cholesterol)				Primary Health Care Centre or Clinic.	Community Pharmacy.		To collect over the counter (OTC) medication.	To purchase sanitary/cosmetic products	To get other healthcare services.	Know /Have heard of	Know /Have heard of	Know /Have heard of	Know /Have heard of	Know /Have heard of	Do not know / Have not heard of	Know /Have heard of	Know /Have heard of	Know /Have heard of	Know /Have heard of		Important.	Important.	Extremely important.	Extremely important.	Important.	Important.	Extremely important.	Extremely important.	Extremely important.	Extremely important.	Agree.	Agree.	Agree.	Agree.
287	Female.	Saudi.	Married.	45-36	University degree.	Employed.	12000-7001	No.	No.	No.	No.								Community Pharmacy.	Community Pharmacy.			To purchase sanitary/cosmetic products		Do not know / Have not heard of	Do not know / Have not heard of	Know /Have heard of	Know /Have heard of	Do not know / Have not heard of	Do not know / Have not heard of	Do not know / Have not heard of	Know /Have heard of	Know /Have heard of	Do not know / Have not heard of		Extremely important.	Important.	Important.	Important.	Important.	Important.	Extremely important.	Important.	Extremely important.	Important.	Natural.	Disagree.	Agree.	Agree.
288	Male.	Saudi.	Married.	55-46	High School or less.	Employed.	12000-7001	No.	No.	Previous smoker.		Obesity.	Diabetes mellitus.	Blood Pressure Patient.		Asthma/Allergic asthma.		Other.	Hospital.	Hospital.				To get other healthcare services.
289	Female.	Non Saudi.	Married.	45-36	University degree.	Employed.	12000-7001	yes.	No.	No.	No.								Community Pharmacy.	Community Pharmacy.	To collect prescription medication.	To collect over the counter (OTC) medication.	To purchase sanitary/cosmetic products		Do not know / Have not heard of	Do not know / Have not heard of	Do not know / Have not heard of	Do not know / Have not heard of	Do not know / Have not heard of	Do not know / Have not heard of	Do not know / Have not heard of	Do not know / Have not heard of	Do not know / Have not heard of	Do not know / Have not heard of		Extremely important.	Extremely important.	Extremely important.	Extremely important.	Extremely important.	Extremely important.	Extremely important.	Extremely important.	Extremely important.	Extremely important.	Natural.	Natural.	Strongly agree.	Natural.
290	Male.	Saudi.	Married.	45-36	Master degree (e.g. MA, MSc).	Employed.	18000-12001	No.	No.	No.	No.								Community Pharmacy.	SEHA Application on your Mobile. or Calling 937.		To collect over the counter (OTC) medication.	To purchase sanitary/cosmetic products	To get other healthcare services.	Know /Have heard of	Do not know / Have not heard of	Do not know / Have not heard of	Know /Have heard of	Do not know / Have not heard of	Do not know / Have not heard of	Do not know / Have not heard of	Do not know / Have not heard of	Do not know / Have not heard of	Do not know / Have not heard of		Extremely important.	Extremely important.	Extremely important.	Extremely important.	Important.	Extremely important.	Extremely important.	Extremely important.	Important.	Extremely important.	Strongly agree.	Strongly agree.	Agree.	Agree.
291	Male.	Saudi.	Married.	Over 65	Diploma.	Retired.	18000-12001	No.	No.	Previous smoker.	No.								Community Pharmacy.	Community Pharmacy.		To collect over the counter (OTC) medication.			Know /Have heard of	Do not know / Have not heard of	Do not know / Have not heard of	Do not know / Have not heard of	Do not know / Have not heard of	Do not know / Have not heard of	Do not know / Have not heard of	Do not know / Have not heard of	Do not know / Have not heard of	Do not know / Have not heard of		Important.	Not important.	Not important.	Not important.	Important.	Not important.	Not important.	Important.	Not important.	Not important.	Disagree.	Disagree.	Disagree.	Disagree.
292	Male.	Saudi.	Single.	25-18	University degree.	Unemployed.	Undisclosed.	No.	No.	No.	No.								Primary Health Care Centre or Clinic.	Hospital.	To collect prescription medication.	To collect over the counter (OTC) medication.			Know /Have heard of	Do not know / Have not heard of	Know /Have heard of	Know /Have heard of	Do not know / Have not heard of	Do not know / Have not heard of	Do not know / Have not heard of	Know /Have heard of	Know /Have heard of	Do not know / Have not heard of		Extremely important.	Neutral.	Important.	Extremely important.	Important.	Neutral.	Extremely important.	Extremely important.	Extremely important.	Extremely important.	Agree.	Strongly agree.	Strongly agree.	Strongly agree.
293	Male.	Saudi.	Married.	45-36	University degree.	Employed.	25000-18001	yes.	No.	No.	No.								Hospital.	Community Pharmacy.		To collect over the counter (OTC) medication.	To purchase sanitary/cosmetic products		Know /Have heard of	Know /Have heard of	Know /Have heard of	Know /Have heard of	Know /Have heard of	Know /Have heard of	Know /Have heard of	Know /Have heard of	Know /Have heard of	Know /Have heard of		Extremely important.	Extremely important.	Extremely important.	Extremely important.	Extremely important.	Extremely important.	Extremely important.	Extremely important.	Extremely important.	Extremely important.	Agree.	Disagree.	Agree.	Agree.
294	Male.	Saudi.	Single.	35-26	University degree.	Unemployed.	3000 or less.	No.	No.	Current smoker.	No.								Primary Health Care Centre or Clinic.	Primary Health Care Centre or Clinic.	To collect prescription medication.				Know /Have heard of	Know /Have heard of	Do not know / Have not heard of	Know /Have heard of	Do not know / Have not heard of	Do not know / Have not heard of	Do not know / Have not heard of	Do not know / Have not heard of	Know /Have heard of	Do not know / Have not heard of		Neutral.	Neutral.	Neutral.	Neutral.	Neutral.	Neutral.	Important.	Neutral.	Important.	Important.	Natural.	Agree.	Agree.	Agree.
295	Male.	Saudi.	Married.	45-36	Doctor of Philosophy (PhD) or equivalent.	Employed.	More than 25000	No.	No.	No.	No.								Community Pharmacy.	Community Pharmacy.		To collect over the counter (OTC) medication.	To purchase sanitary/cosmetic products		Do not know / Have not heard of	Do not know / Have not heard of	Do not know / Have not heard of	Know /Have heard of	Do not know / Have not heard of	Do not know / Have not heard of	Do not know / Have not heard of	Do not know / Have not heard of	Do not know / Have not heard of	Know /Have heard of		Extremely important.	Extremely important.	Extremely important.	Extremely important.	Important.	Extremely important.	Extremely important.	Extremely important.	Extremely important.	Extremely important.	Agree.	Agree.	Strongly agree.	Strongly agree.
296	Male.	Saudi.	Married.	55-46	Diploma.	Retired.	25000-18001	No.	No.	Current smoker.			Diabetes mellitus.						Primary Health Care Centre or Clinic.	Searching online medical websites		To collect over the counter (OTC) medication.			Know /Have heard of	Do not know / Have not heard of	Know /Have heard of	Know /Have heard of	Do not know / Have not heard of	Do not know / Have not heard of	Do not know / Have not heard of	Do not know / Have not heard of	Do not know / Have not heard of	Know /Have heard of		Extremely important.	Extremely important.	Extremely important.	Extremely important.	Neutral.	Extremely important.	Extremely important.	Extremely important.	Extremely important.	Extremely important.	Natural.	Natural.	Natural.	Natural.
297	Female.	Saudi.	Other.	Over 65	Master degree (e.g. MA, MSc).	Retired.	25000-18001	No.	No.	No.								Other.	Primary Health Care Centre or Clinic.	Community Pharmacy.	To collect prescription medication.	To collect over the counter (OTC) medication.	To purchase sanitary/cosmetic products		Do not know / Have not heard of	Do not know / Have not heard of	Do not know / Have not heard of	Know /Have heard of	Do not know / Have not heard of	Do not know / Have not heard of	Do not know / Have not heard of	Do not know / Have not heard of	Do not know / Have not heard of	Do not know / Have not heard of		Extremely important.	Extremely important.	Important.	Extremely important.	Important.	Extremely important.	Extremely important.	Extremely important.	Extremely important.	Neutral.	Agree.	Natural.	Strongly agree.	Agree.
298	Male.	Non Saudi.	Married.	55-46	University degree.	Employed.	12000-7001	yes.	No.	No.	No.								Primary Health Care Centre or Clinic.	Community Pharmacy.	To collect prescription medication.	To collect over the counter (OTC) medication.			Do not know / Have not heard of	Do not know / Have not heard of	Do not know / Have not heard of	Do not know / Have not heard of	Do not know / Have not heard of	Do not know / Have not heard of	Do not know / Have not heard of	Do not know / Have not heard of	Do not know / Have not heard of	Do not know / Have not heard of		Extremely important.	Important.	Important.	Important.	Important.	Important.	Important.	Important.	Important.	Important.	Agree.	Natural.	Strongly agree.	Natural.
299	Male.	Saudi.	Married.	Over 65	Diploma.	Retired.	18000-12001	No.	No.	No.				Blood Pressure Patient.				Other.	Primary Health Care Centre or Clinic.	Primary Health Care Centre or Clinic.	To collect prescription medication.	To collect over the counter (OTC) medication.	To purchase sanitary/cosmetic products		Know /Have heard of	Do not know / Have not heard of	Do not know / Have not heard of	Do not know / Have not heard of	Do not know / Have not heard of	Do not know / Have not heard of	Do not know / Have not heard of	Do not know / Have not heard of	Do not know / Have not heard of	Know /Have heard of		Extremely important.	Important.	Extremely important.	Extremely important.	Extremely important.	Important.	Important.	Extremely important.	Extremely important.	Extremely important.	Agree.	Agree.	Strongly agree.	Agree.
300	Male.	Saudi.	Married.	55-46	Diploma.	Employed.	25000-18001	No.	No.	No.	No.								Community Pharmacy.	Hospital.			To purchase sanitary/cosmetic products		Know /Have heard of	Know /Have heard of	Know /Have heard of	Know /Have heard of	Know /Have heard of	Know /Have heard of	Know /Have heard of	Know /Have heard of	Know /Have heard of	Know /Have heard of		Extremely important.	Important.	Extremely important.	Extremely important.	Important.	Extremely important.	Extremely important.	Extremely important.	Extremely important.	Extremely important.	Agree.	Agree.	Agree.	Agree.
301	Male.	Saudi.	Single.	35-26	University degree.	Employed.	12000-7001	yes.	Yes.	No.	No.								I do not usually consult anyone, anywhere.	I do not usually consult anyone, anywhere.	To collect prescription medication.				Know /Have heard of	Know /Have heard of	Do not know / Have not heard of	Do not know / Have not heard of	Do not know / Have not heard of	Do not know / Have not heard of	Know /Have heard of	Do not know / Have not heard of	Know /Have heard of	Know /Have heard of		Neutral.	Neutral.	Not important.	Important.	Important.	Important.	Not important at all.	Extremely important.	Neutral.	Neutral.	Agree.	Agree.	Agree.	Agree.
302	Male.	Saudi.	Single.	35-26	University degree.	Unemployed.	3000 or less.	No.	No.	No.	No.								Community Pharmacy.	Community Pharmacy.			To purchase sanitary/cosmetic products		Know /Have heard of	Do not know / Have not heard of	Do not know / Have not heard of	Do not know / Have not heard of	Do not know / Have not heard of	Do not know / Have not heard of	Do not know / Have not heard of	Do not know / Have not heard of	Do not know / Have not heard of	Do not know / Have not heard of		Neutral.	Neutral.	Neutral.	Extremely important.	Neutral.	Important.	Extremely important.	Important.	Neutral.	Neutral.	Strongly disagree.	Strongly disagree.	Strongly disagree.	Disagree.
303	Male.	Saudi.	Married.	35-26	Master degree (e.g. MA, MSc).	Employed.	18000-12001	No.	No.	No.	No.								I do not usually consult anyone, anywhere.	Searching online medical websites			To purchase sanitary/cosmetic products		Know /Have heard of	Know /Have heard of	Do not know / Have not heard of	Do not know / Have not heard of	Do not know / Have not heard of	Do not know / Have not heard of	Do not know / Have not heard of	Do not know / Have not heard of	Do not know / Have not heard of	Do not know / Have not heard of		Extremely important.	Important.	Neutral.	Extremely important.	Extremely important.	Extremely important.	Important.	Not important.	Not important.	Not important.	Disagree.	Natural.	Natural.	Agree.
304	Male.	Saudi.	Married.	35-26	University degree.	Employed.	18000-12001	No.	No.	Current smoker.	No.								Primary Health Care Centre or Clinic.	Community Pharmacy.		To collect over the counter (OTC) medication.	To purchase sanitary/cosmetic products		Know /Have heard of	Know /Have heard of	Know /Have heard of	Know /Have heard of	Know /Have heard of	Know /Have heard of	Know /Have heard of	Know /Have heard of	Know /Have heard of	Know /Have heard of		Extremely important.	Extremely important.	Extremely important.	Extremely important.	Extremely important.	Extremely important.	Extremely important.	Extremely important.	Extremely important.	Extremely important.	Strongly agree.	Strongly agree.	Strongly agree.	Strongly agree.
305	Male.	Non Saudi.	Married.	55-46	Master degree (e.g. MA, MSc).	Employed.	18000-12001	yes.	Yes.	Current smoker.	No.								I do not usually consult anyone, anywhere.	I do not usually consult anyone, anywhere.			To purchase sanitary/cosmetic products		Know /Have heard of	Do not know / Have not heard of	Know /Have heard of	Know /Have heard of	Do not know / Have not heard of	Know /Have heard of	Know /Have heard of	Know /Have heard of	Do not know / Have not heard of	Know /Have heard of		Important.	Important.	Extremely important.	Important.	Important.	Extremely important.	Extremely important.	Extremely important.	Extremely important.	Important.	Strongly agree.	Strongly agree.	Strongly agree.	Natural.
306	Male.	Saudi.	Married.	45-36	University degree.	Employed.	18000-12001	No.	No.	Current smoker.	No.								Primary Health Care Centre or Clinic.	Community Pharmacy.		To collect over the counter (OTC) medication.			Know /Have heard of	Do not know / Have not heard of	Know /Have heard of	Know /Have heard of	Know /Have heard of	Do not know / Have not heard of	Do not know / Have not heard of	Know /Have heard of	Do not know / Have not heard of	Do not know / Have not heard of		Extremely important.	Extremely important.	Extremely important.	Extremely important.	Extremely important.	Extremely important.	Extremely important.	Extremely important.	Extremely important.	Extremely important.	Natural.	Natural.	Agree.	Agree.
307	Male.	Saudi.	Married.	45-36	University degree.	Employed.	25000-18001	No.	No.	No.	No.								Primary Health Care Centre or Clinic.	SEHA Application on your Mobile. or Calling 937.	To collect prescription medication.
308	Male.	Saudi.	Single.	35-26	University degree.	Unemployed.	3000 or less.	yes.	No.	Current smoker.	No.								Primary Health Care Centre or Clinic.	Searching online medical websites		To collect over the counter (OTC) medication.			Know /Have heard of	Do not know / Have not heard of	Do not know / Have not heard of	Know /Have heard of	Do not know / Have not heard of	Do not know / Have not heard of	Do not know / Have not heard of	Do not know / Have not heard of	Do not know / Have not heard of	Know /Have heard of		Important.	Extremely important.	Extremely important.	Extremely important.	Important.	Extremely important.	Important.	Important.	Extremely important.	Extremely important.	Agree.	Agree.	Natural.	Agree.
309	Female.	Saudi.	Single.	25-18	High School or less.	Unemployed.	3000 or less.	No.	No.	No.		Obesity.							Community Pharmacy.	Community Pharmacy.	To collect prescription medication.	To collect over the counter (OTC) medication.	To purchase sanitary/cosmetic products		Do not know / Have not heard of	Do not know / Have not heard of	Do not know / Have not heard of	Know /Have heard of	Do not know / Have not heard of	Do not know / Have not heard of	Do not know / Have not heard of	Do not know / Have not heard of	Do not know / Have not heard of	Do not know / Have not heard of		Extremely important.	Important.	Important.	Extremely important.	Important.	Important.	Extremely important.	Important.	Important.	Important.	Natural.	Natural.	Agree.	Natural.
310	Male.	Saudi.	Single.	25-18	University degree.	Unemployed.	7000-3000	yes.	No.	No.			Diabetes mellitus.						Primary Health Care Centre or Clinic.	Community Pharmacy.	To collect prescription medication.				Know /Have heard of	Know /Have heard of	Do not know / Have not heard of	Know /Have heard of	Know /Have heard of	Do not know / Have not heard of	Know /Have heard of	Do not know / Have not heard of	Know /Have heard of	Know /Have heard of		Extremely important.	Extremely important.	Important.	Extremely important.	Important.	Important.	Extremely important.	Extremely important.	Extremely important.	Extremely important.	Strongly agree.	Strongly agree.	Strongly agree.	Strongly agree.
311	Male.	Saudi.	Single.	35-26	University degree.	Unemployed.	3000 or less.	No.	No.	No.	No.								Community Pharmacy.	Community Pharmacy.	To collect prescription medication.				Know /Have heard of	Do not know / Have not heard of	Know /Have heard of	Know /Have heard of	Do not know / Have not heard of	Do not know / Have not heard of	Do not know / Have not heard of	Do not know / Have not heard of	Do not know / Have not heard of	Do not know / Have not heard of		Neutral.	Not important.	Not important.	Not important.	Not important.	Not important.	Not important.	Not important.	Important.	Extremely important.	Natural.	Disagree.	Natural.	Disagree.
312	Male.	Saudi.	Single.	35-26	High School or less.	Employed.	12000-7001	yes.	No.	No.	No.								Searching online medical websites.	Community Pharmacy.	To collect prescription medication.	To collect over the counter (OTC) medication.	To purchase sanitary/cosmetic products		Do not know / Have not heard of	Do not know / Have not heard of	Do not know / Have not heard of	Do not know / Have not heard of	Do not know / Have not heard of	Do not know / Have not heard of	Do not know / Have not heard of	Do not know / Have not heard of	Do not know / Have not heard of	Do not know / Have not heard of		Extremely important.	Extremely important.	Neutral.	Neutral.	Neutral.	Important.	Important.	Important.	Neutral.	Important.	Natural.	Natural.	Natural.	Natural.
313	Male.	Saudi.	Single.	35-26	Doctor of Philosophy (PhD) or equivalent.	Employed.	More than 25000	yes.	No.	Current smoker.						Asthma/Allergic asthma.			Primary Health Care Centre or Clinic.	Primary Health Care Centre or Clinic.		To collect over the counter (OTC) medication.	To purchase sanitary/cosmetic products		Do not know / Have not heard of	Know /Have heard of	Know /Have heard of	Know /Have heard of	Do not know / Have not heard of	Do not know / Have not heard of	Know /Have heard of	Know /Have heard of	Know /Have heard of	Know /Have heard of		Important.	Important.	Important.	Important.	Important.	Important.	Important.	Important.	Important.	Important.	Agree.	Disagree.	Agree.	Agree.
314	Male.	Saudi.	Single.	25-18	University degree.	Employed.	Undisclosed.	No.	No.	No.		Obesity.							Primary Health Care Centre or Clinic.	Community Pharmacy.	To collect prescription medication.	To collect over the counter (OTC) medication.	To purchase sanitary/cosmetic products		Do not know / Have not heard of	Do not know / Have not heard of	Know /Have heard of	Do not know / Have not heard of	Do not know / Have not heard of	Do not know / Have not heard of	Do not know / Have not heard of	Know /Have heard of	Know /Have heard of	Know /Have heard of		Important.	Important.	Extremely important.	Neutral.	Extremely important.	Important.	Important.	Neutral.	Important.	Important.	Natural.	Agree.	Natural.	Disagree.
315	Female.	Saudi.	Married.	35-26	Master degree (e.g. MA, MSc).	Employed.	Undisclosed.	No.	No.	No.	No.								Searching online medical websites.	Community Pharmacy.	To collect prescription medication.				Know /Have heard of	Know /Have heard of	Know /Have heard of	Know /Have heard of	Know /Have heard of	Know /Have heard of	Know /Have heard of	Know /Have heard of	Know /Have heard of	Know /Have heard of		Extremely important.	Extremely important.	Extremely important.	Extremely important.	Extremely important.	Extremely important.	Extremely important.	Extremely important.	Extremely important.	Extremely important.	Agree.	Disagree.	Agree.	Agree.
316	Male.	Saudi.	Married.	55-46	High School or less.	Retired.	12000-7001	No.	No.	Current smoker.			Diabetes mellitus.	Blood Pressure Patient.					Primary Health Care Centre or Clinic.	Primary Health Care Centre or Clinic.	To collect prescription medication.
317	Male.	Saudi.	Single.	25-18	University degree.	Unemployed.	3000 or less.	No.	No.	No.	No.								Searching online medical websites.	Searching online medical websites	To collect prescription medication.				Know /Have heard of	Know /Have heard of	Know /Have heard of	Know /Have heard of	Do not know / Have not heard of	Do not know / Have not heard of	Do not know / Have not heard of	Know /Have heard of	Do not know / Have not heard of	Do not know / Have not heard of		Neutral.	Important.	Important.	Important.	Extremely important.	Extremely important.	Extremely important.	Extremely important.	Extremely important.	Important.	Natural.	Natural.	Strongly agree.	Natural.
318	Female.	Non Saudi.	Single.	25-18	High School or less.	Unemployed.	3000 or less.	No.	No.	No.	No.								Community Pharmacy.	Community Pharmacy.	To collect prescription medication.	To collect over the counter (OTC) medication.	To purchase sanitary/cosmetic products		Do not know / Have not heard of	Do not know / Have not heard of	Do not know / Have not heard of	Know /Have heard of	Do not know / Have not heard of	Do not know / Have not heard of	Do not know / Have not heard of	Do not know / Have not heard of	Do not know / Have not heard of	Do not know / Have not heard of		Extremely important.	Extremely important.	Important.	Extremely important.	Extremely important.	Important.	Extremely important.	Extremely important.	Extremely important.	Neutral.	Agree.	Natural.	Agree.	Natural.
319	Male.	Saudi.	Married.	45-36	Master degree (e.g. MA, MSc).	Employed.	18000-12001	No.	Yes.	Current smoker.	No.								Primary Health Care Centre or Clinic.	Hospital.	To collect prescription medication.		To purchase sanitary/cosmetic products		Know /Have heard of	Do not know / Have not heard of	Do not know / Have not heard of	Do not know / Have not heard of	Do not know / Have not heard of	Do not know / Have not heard of	Do not know / Have not heard of	Do not know / Have not heard of	Know /Have heard of	Know /Have heard of		Extremely important.	Neutral.	Extremely important.	Extremely important.	Important.	Neutral.	Neutral.	Extremely important.	Extremely important.	Important.	Agree.	Natural.	Agree.	Agree.
320	Female.	Saudi.	Other.	55-46	High School or less.	Employed.	7000-3000	yes.	No.	No.	No.								Community Pharmacy.	Primary Health Care Centre or Clinic.	To collect prescription medication.				Know /Have heard of	Know /Have heard of	Know /Have heard of	Know /Have heard of	Know /Have heard of	Do not know / Have not heard of	Know /Have heard of	Know /Have heard of	Know /Have heard of	Do not know / Have not heard of		Important.	Extremely important.	Extremely important.	Important.	Important.	Important.	Extremely important.	Extremely important.	Extremely important.	Extremely important.	Agree.	Agree.	Agree.	Agree.
321	Male.	Saudi.	Married.	55-46	Diploma.	Employed.	18000-12001	No.	No.	Current smoker.	No.								I do not usually consult anyone, anywhere.	Primary Health Care Centre or Clinic.	To collect prescription medication.				Know /Have heard of	Know /Have heard of	Know /Have heard of	Know /Have heard of	Know /Have heard of	Know /Have heard of	Know /Have heard of	Know /Have heard of	Know /Have heard of	Know /Have heard of		Extremely important.	Extremely important.	Extremely important.	Extremely important.	Extremely important.	Extremely important.	Extremely important.	Extremely important.	Extremely important.	Extremely important.	Agree.	Agree.	Agree.	Agree.
322	Male.	Saudi.	Single.	25-18	High School or less.	Unemployed.	3000 or less.	No.	No.	Previous smoker.	No.								Primary Health Care Centre or Clinic.	Primary Health Care Centre or Clinic.	To collect prescription medication.	To collect over the counter (OTC) medication.	To purchase sanitary/cosmetic products		Know /Have heard of	Do not know / Have not heard of	Know /Have heard of	Know /Have heard of	Do not know / Have not heard of	Do not know / Have not heard of	Know /Have heard of	Know /Have heard of	Know /Have heard of	Know /Have heard of		Extremely important.	Extremely important.	Extremely important.	Extremely important.	Important.	Important.	Extremely important.	Extremely important.	Important.	Important.	Natural.	Disagree.	Agree.	Natural.
323	Male.	Saudi.	Single.	25-18	University degree.	Unemployed.	3000 or less.	No.	No.	Previous smoker.	No.								Hospital.	Primary Health Care Centre or Clinic.			To purchase sanitary/cosmetic products		Do not know / Have not heard of	Know /Have heard of	Know /Have heard of	Know /Have heard of	Know /Have heard of	Know /Have heard of	Know /Have heard of	Do not know / Have not heard of	Know /Have heard of	Know /Have heard of		Extremely important.	Extremely important.	Extremely important.	Extremely important.	Important.	Important.	Extremely important.	Extremely important.	Extremely important.	Important.	Agree.	Natural.	Agree.	Agree.
324	Male.	Saudi.	Married.	35-26	University degree.	Employed.	18000-12001	yes.	No.	No.						Asthma/Allergic asthma.			SEHA Application on your Mobile. or Calling 937.	Hospital.	To collect prescription medication.	To collect over the counter (OTC) medication.	To purchase sanitary/cosmetic products		Know /Have heard of	Do not know / Have not heard of	Know /Have heard of	Know /Have heard of	Know /Have heard of	Do not know / Have not heard of	Do not know / Have not heard of	Know /Have heard of	Do not know / Have not heard of	Do not know / Have not heard of		Extremely important.	Extremely important.	Important.	Extremely important.	Extremely important.	Extremely important.	Extremely important.	Important.	Extremely important.	Neutral.	Agree.	Agree.	Agree.	Agree.
325	Male.	Saudi.	Single.	25-18	University degree.	Unemployed.	3000 or less.	No.	No.	Previous smoker.	No.								I do not usually consult anyone, anywhere.	I do not usually consult anyone, anywhere.			To purchase sanitary/cosmetic products
326	Male.	Saudi.	Single.	25-18	University degree.	Unemployed.	3000 or less.	No.	No.	No.	No.								Searching online medical websites.	Searching online medical websites		To collect over the counter (OTC) medication.			Do not know / Have not heard of	Do not know / Have not heard of	Know /Have heard of	Do not know / Have not heard of	Do not know / Have not heard of	Do not know / Have not heard of	Do not know / Have not heard of	Know /Have heard of	Do not know / Have not heard of	Know /Have heard of		Extremely important.	Extremely important.	Extremely important.	Extremely important.	Important.	Extremely important.	Important.	Important.	Extremely important.	Extremely important.	Agree.	Agree.	Agree.	Agree.
327	Male.	Saudi.	Single.	25-18	University degree.	Unemployed.	3000 or less.	No.	No.	No.	No.								Primary Health Care Centre or Clinic.	Primary Health Care Centre or Clinic.			To purchase sanitary/cosmetic products		Know /Have heard of	Know /Have heard of	Know /Have heard of	Know /Have heard of	Know /Have heard of	Know /Have heard of	Know /Have heard of	Know /Have heard of	Know /Have heard of	Know /Have heard of		Extremely important.	Important.	Extremely important.	Neutral.	Important.	Important.	Extremely important.	Important.	Extremely important.	Extremely important.	Agree.	Agree.	Natural.	Agree.
328	Male.	Saudi.	Single.	25-18	University degree.	Employed.	Undisclosed.	No.	No.	No.	No.								Primary Health Care Centre or Clinic.	Primary Health Care Centre or Clinic.	To collect prescription medication.				Know /Have heard of	Do not know / Have not heard of	Do not know / Have not heard of	Do not know / Have not heard of	Do not know / Have not heard of	Do not know / Have not heard of	Do not know / Have not heard of	Do not know / Have not heard of	Know /Have heard of	Know /Have heard of		Important.	Neutral.	Neutral.	Neutral.	Neutral.	Neutral.	Neutral.	Neutral.	Neutral.	Not important at all.	Strongly disagree.	Natural.	Natural.	Strongly agree.
329	Male.	Saudi.	Single.	25-18	High School or less.	Employed.	3000 or less.	No.	No.	Previous smoker.	No.								Community Pharmacy.	Primary Health Care Centre or Clinic.		To collect over the counter (OTC) medication.		To get other healthcare services.	Do not know / Have not heard of	Do not know / Have not heard of	Know /Have heard of	Know /Have heard of	Do not know / Have not heard of	Do not know / Have not heard of	Do not know / Have not heard of	Do not know / Have not heard of	Know /Have heard of	Do not know / Have not heard of		Neutral.	Neutral.	Neutral.	Neutral.	Neutral.	Neutral.	Neutral.	Neutral.	Neutral.	Neutral.	Natural.	Natural.	Agree.	Agree.
330	Male.	Saudi.	Single.	25-18	University degree.	Employed.	Undisclosed.	yes.	No.	No.	No.								Searching online medical websites.	Community Pharmacy.				To get other healthcare services.	Know /Have heard of	Know /Have heard of	Know /Have heard of	Know /Have heard of	Know /Have heard of	Know /Have heard of	Know /Have heard of	Do not know / Have not heard of	Know /Have heard of	Do not know / Have not heard of		Neutral.	Neutral.	Important.	Important.	Extremely important.	Neutral.	Important.	Not important.	Neutral.	Neutral.	Agree.	Natural.	Agree.	Agree.
331	Male.	Saudi.	Single.	25-18	University degree.	Unemployed.	3000 or less.	No.	No.	No.	No.								Primary Health Care Centre or Clinic.	Community Pharmacy.		To collect over the counter (OTC) medication.			Know /Have heard of	Do not know / Have not heard of	Know /Have heard of	Know /Have heard of	Do not know / Have not heard of	Do not know / Have not heard of	Do not know / Have not heard of	Know /Have heard of	Know /Have heard of	Know /Have heard of		Extremely important.	Extremely important.	Extremely important.	Extremely important.	Neutral.	Important.	Important.	Extremely important.	Extremely important.	Neutral.	Natural.	Agree.	Agree.	Agree.
332	Male.	Saudi.	Married.	35-26	Master degree (e.g. MA, MSc).	Employed.	7000-3000	No.	No.	No.	No.								Hospital.	Hospital.		To collect over the counter (OTC) medication.			Know /Have heard of	Do not know / Have not heard of	Do not know / Have not heard of	Do not know / Have not heard of	Do not know / Have not heard of	Do not know / Have not heard of	Do not know / Have not heard of	Do not know / Have not heard of	Do not know / Have not heard of	Do not know / Have not heard of		Important.	Extremely important.	Extremely important.	Not important.	Important.	Neutral.	Neutral.	Extremely important.	Important.	Extremely important.	Agree.	Agree.	Agree.	Agree.
333	Male.	Saudi.	Married.	25-18	University degree.	Unemployed.	3000 or less.	No.	No.	No.	No.								Searching online medical websites.	Searching online medical websites		To collect over the counter (OTC) medication.			Know /Have heard of	Know /Have heard of	Do not know / Have not heard of	Do not know / Have not heard of	Do not know / Have not heard of	Know /Have heard of	Know /Have heard of	Do not know / Have not heard of	Do not know / Have not heard of	Know /Have heard of		Neutral.	Important.	Important.	Extremely important.	Neutral.	Neutral.	Neutral.	Neutral.	Neutral.	Important.	Natural.	Agree.	Natural.	Natural.
334	Male.	Saudi.	Single.	35-26	University degree.	Unemployed.	3000 or less.	No.	No.	Current smoker.	No.								Hospital.	Community Pharmacy.	To collect prescription medication.	To collect over the counter (OTC) medication.	To purchase sanitary/cosmetic products		Do not know / Have not heard of	Do not know / Have not heard of	Do not know / Have not heard of	Know /Have heard of	Do not know / Have not heard of	Do not know / Have not heard of	Do not know / Have not heard of	Know /Have heard of	Know /Have heard of	Do not know / Have not heard of		Extremely important.	Extremely important.	Extremely important.	Extremely important.	Extremely important.	Extremely important.	Extremely important.	Extremely important.	Extremely important.	Extremely important.	Agree.	Natural.	Agree.	Agree.
335	Male.	Saudi.	Single.	25-18	University degree.	Unemployed.	Undisclosed.	No.	No.	No.	No.								Primary Health Care Centre or Clinic.	Community Pharmacy.	To collect prescription medication.		To purchase sanitary/cosmetic products		Know /Have heard of	Do not know / Have not heard of	Do not know / Have not heard of	Know /Have heard of	Do not know / Have not heard of	Do not know / Have not heard of	Know /Have heard of	Know /Have heard of	Know /Have heard of	Know /Have heard of		Extremely important.	Important.	Important.	Extremely important.	Neutral.	Neutral.	Important.	Neutral.	Important.	Extremely important.	Agree.	Agree.	Strongly agree.	Natural.
336	Male.	Saudi.	Single.	25-18	University degree.	Unemployed.	12000-7001	yes.	No.	No.	No.								Community Pharmacy.	Hospital.	To collect prescription medication.				Know /Have heard of	Know /Have heard of	Know /Have heard of	Know /Have heard of	Know /Have heard of	Know /Have heard of	Know /Have heard of	Know /Have heard of	Know /Have heard of	Know /Have heard of		Important.	Important.	Important.	Extremely important.	Important.	Important.	Neutral.	Not important at all.	Not important.	Important.	Agree.	Agree.	Strongly agree.	Agree.
337	Male.	Saudi.	Single.	25-18	University degree.	Unemployed.	3000 or less.	No.	No.	Current smoker.	No.								Primary Health Care Centre or Clinic.	Primary Health Care Centre or Clinic.			To purchase sanitary/cosmetic products		Do not know / Have not heard of	Do not know / Have not heard of	Know /Have heard of	Know /Have heard of	Know /Have heard of	Do not know / Have not heard of	Know /Have heard of	Know /Have heard of	Know /Have heard of	Do not know / Have not heard of		Extremely important.	Extremely important.	Extremely important.	Not important.	Important.	Extremely important.	Extremely important.	Neutral.	Extremely important.	Important.	Natural.	Agree.	Agree.	Agree.
338	Male.	Saudi.	Married.	35-26	Master degree (e.g. MA, MSc).	Employed.	12000-7001	No.	No.	No.	No.								Community Pharmacy.	Community Pharmacy.			To purchase sanitary/cosmetic products	To get other healthcare services.	Know /Have heard of	Do not know / Have not heard of	Know /Have heard of	Know /Have heard of	Do not know / Have not heard of	Know /Have heard of	Know /Have heard of	Know /Have heard of	Know /Have heard of	Know /Have heard of		Extremely important.	Extremely important.	Extremely important.	Extremely important.	Extremely important.	Extremely important.	Extremely important.	Extremely important.	Extremely important.	Extremely important.	Strongly agree.	Disagree.	Strongly agree.	Strongly agree.
339	Male.	Saudi.	Single.	35-26	Master degree (e.g. MA, MSc).	Employed.	7000-3000	No.	Yes.	Current smoker.							Osteoporosis.		I do not usually consult anyone, anywhere.	Searching online medical websites	To collect prescription medication.				Know /Have heard of	Do not know / Have not heard of	Know /Have heard of	Do not know / Have not heard of	Do not know / Have not heard of	Do not know / Have not heard of	Do not know / Have not heard of	Do not know / Have not heard of	Do not know / Have not heard of	Know /Have heard of		Important.	Extremely important.	Neutral.	Important.	Important.	Neutral.	Important.	Important.	Important.	Important.	Agree.	Disagree.	Agree.	Agree.
340	Male.	Saudi.	Married.	45-36	Master degree (e.g. MA, MSc).	Employed.	18000-12001	No.	No.	No.	No.								Primary Health Care Centre or Clinic.	Community Pharmacy.	To collect prescription medication.				Know /Have heard of	Know /Have heard of	Know /Have heard of	Know /Have heard of	Do not know / Have not heard of	Do not know / Have not heard of	Do not know / Have not heard of	Know /Have heard of	Know /Have heard of	Know /Have heard of		Extremely important.	Extremely important.	Extremely important.	Extremely important.	Important.	Important.	Extremely important.	Extremely important.	Extremely important.	Extremely important.	Agree.	Agree.	Agree.	Agree.
341	Male.	Saudi.	Married.	35-26	University degree.	Employed.	12000-7001	No.	No.	Previous smoker.	No.								Searching online medical websites.	Primary Health Care Centre or Clinic.	To collect prescription medication.		To purchase sanitary/cosmetic products	To get other healthcare services.	Do not know / Have not heard of	Do not know / Have not heard of	Know /Have heard of	Know /Have heard of	Do not know / Have not heard of	Do not know / Have not heard of	Do not know / Have not heard of	Know /Have heard of	Do not know / Have not heard of	Do not know / Have not heard of		Extremely important.	Extremely important.	Extremely important.	Extremely important.	Extremely important.	Extremely important.	Extremely important.	Extremely important.	Extremely important.	Extremely important.	Strongly agree.	Strongly agree.	Strongly agree.	Agree.
342	Female.	Saudi.	Single.	25-18	University degree.	Employed.	3000 or less.	No.	No.	No.	No.								Primary Health Care Centre or Clinic.	Searching online medical websites			To purchase sanitary/cosmetic products		Do not know / Have not heard of	Do not know / Have not heard of	Know /Have heard of	Do not know / Have not heard of	Do not know / Have not heard of	Do not know / Have not heard of	Do not know / Have not heard of	Do not know / Have not heard of	Do not know / Have not heard of	Do not know / Have not heard of		Extremely important.	Extremely important.	Extremely important.	Extremely important.	Extremely important.	Extremely important.	Extremely important.	Extremely important.	Extremely important.	Extremely important.	Agree.	Agree.	Agree.	Agree.
343	Female.	Saudi.	Married.	35-26	High School or less.	Unemployed.	7000-3000	No.	No.	No.						Asthma/Allergic asthma.			Community Pharmacy.	Primary Health Care Centre or Clinic.		To collect over the counter (OTC) medication.			Know /Have heard of	Know /Have heard of	Know /Have heard of	Know /Have heard of	Know /Have heard of	Know /Have heard of	Know /Have heard of	Know /Have heard of	Know /Have heard of	Do not know / Have not heard of		Extremely important.	Extremely important.	Extremely important.	Extremely important.	Extremely important.	Important.	Extremely important.	Extremely important.	Extremely important.	Important.	Agree.	Agree.	Agree.	Agree.
344	Female.	Non Saudi.	Married.	65-56	Diploma.	Unemployed.	3000 or less.	yes.	No.	No.	No.								Community Pharmacy.	Community Pharmacy.	To collect prescription medication.	To collect over the counter (OTC) medication.	To purchase sanitary/cosmetic products		Do not know / Have not heard of	Do not know / Have not heard of	Do not know / Have not heard of	Know /Have heard of	Do not know / Have not heard of	Do not know / Have not heard of	Do not know / Have not heard of	Do not know / Have not heard of	Do not know / Have not heard of	Know /Have heard of		Extremely important.	Extremely important.	Extremely important.	Extremely important.	Extremely important.	Extremely important.	Extremely important.	Extremely important.	Extremely important.	Important.	Strongly agree.	Strongly agree.	Strongly agree.	Natural.
345	Male.	Saudi.	Married.	65-56	Diploma.	Retired.	18000-12001	yes.	No.	Previous smoker.					Blood lipids (e.g. Cholesterol)				Hospital.	Community Pharmacy.	To collect prescription medication.				Know /Have heard of	Do not know / Have not heard of	Know /Have heard of	Know /Have heard of	Do not know / Have not heard of	Do not know / Have not heard of	Do not know / Have not heard of	Do not know / Have not heard of	Know /Have heard of	Do not know / Have not heard of		Extremely important.	Extremely important.	Extremely important.	Extremely important.	Extremely important.	Extremely important.	Extremely important.	Extremely important.	Extremely important.	Extremely important.	Strongly agree.	Strongly agree.	Strongly agree.	Strongly agree.
346	Female.	Saudi.	Married.	45-36	University degree.	Employed.	7000-3000	No.	No.	No.	No.								Primary Health Care Centre or Clinic.	Searching online medical websites			To purchase sanitary/cosmetic products	To get other healthcare services.	Know /Have heard of	Do not know / Have not heard of	Know /Have heard of	Know /Have heard of	Do not know / Have not heard of	Do not know / Have not heard of	Do not know / Have not heard of	Know /Have heard of	Know /Have heard of	Know /Have heard of		Extremely important.	Extremely important.	Extremely important.	Extremely important.	Important.	Important.	Important.	Important.	Important.	Important.	Strongly agree.	Agree.	Agree.	Agree.
347	Female.	Saudi.	Married.	45-36	University degree.	Employed.	7000-3000	No.	No.	No.	No.								Community Pharmacy.	Community Pharmacy.	To collect prescription medication.	To collect over the counter (OTC) medication.	To purchase sanitary/cosmetic products		Know /Have heard of	Do not know / Have not heard of	Do not know / Have not heard of	Do not know / Have not heard of	Do not know / Have not heard of	Do not know / Have not heard of	Do not know / Have not heard of	Do not know / Have not heard of	Do not know / Have not heard of	Know /Have heard of		Extremely important.	Extremely important.	Extremely important.	Extremely important.	Extremely important.	Extremely important.	Extremely important.	Extremely important.	Extremely important.	Extremely important.	Strongly agree.	Strongly agree.	Strongly agree.	Strongly agree.
348	Female.	Saudi.	Single.	25-18	University degree.	Unemployed.	3000 or less.	yes.	No.	No.	No.								Hospital.	Community Pharmacy.			To purchase sanitary/cosmetic products		Do not know / Have not heard of	Know /Have heard of	Do not know / Have not heard of	Know /Have heard of	Know /Have heard of	Know /Have heard of	Do not know / Have not heard of	Do not know / Have not heard of	Know /Have heard of	Know /Have heard of		Extremely important.	Extremely important.	Extremely important.	Extremely important.	Important.	Extremely important.	Extremely important.	Extremely important.	Extremely important.	Extremely important.	Natural.	Agree.	Agree.	Strongly agree.
349	Female.	Saudi.	Single.	25-18	University degree.	Unemployed.	3000 or less.	No.	No.	No.	No.								Primary Health Care Centre or Clinic.	Searching online medical websites			To purchase sanitary/cosmetic products		Do not know / Have not heard of	Know /Have heard of	Know /Have heard of	Know /Have heard of	Know /Have heard of	Know /Have heard of	Know /Have heard of	Know /Have heard of	Know /Have heard of	Know /Have heard of		Neutral.	Neutral.	Neutral.	Important.	Important.	Neutral.	Neutral.	Neutral.	Important.	Important.	Disagree.	Agree.	Strongly agree.	Natural.
350	Female.	Saudi.	Single.	25-18	University degree.	Unemployed.	Undisclosed.	No.	No.	No.								Other.	I do not usually consult anyone, anywhere.	Hospital.			To purchase sanitary/cosmetic products		Do not know / Have not heard of	Know /Have heard of	Do not know / Have not heard of	Know /Have heard of	Know /Have heard of	Know /Have heard of	Know /Have heard of	Know /Have heard of	Do not know / Have not heard of	Do not know / Have not heard of		Neutral.	Neutral.	Neutral.	Neutral.	Important.	Important.	Important.	Neutral.	Important.	Important.	Strongly agree.	Agree.	Agree.	Agree.
351	Male.	Saudi.	Married.	65-56	Master degree (e.g. MA, MSc).	Employed.	18000-12001	No.	No.	No.	No.								Community Pharmacy.	Community Pharmacy.	To collect prescription medication.	To collect over the counter (OTC) medication.	To purchase sanitary/cosmetic products	To get other healthcare services.	Do not know / Have not heard of	Know /Have heard of	Know /Have heard of	Know /Have heard of	Know /Have heard of	Know /Have heard of	Know /Have heard of	Know /Have heard of	Do not know / Have not heard of	Do not know / Have not heard of		Neutral.	Important.	Important.	Important.	Important.	Not important at all.	Neutral.	Important.	Important.	Extremely important.	Agree.	Disagree.	Natural.	Natural.
352	Male.	Saudi.	Married.	45-36	University degree.	Employed.	18000-12001	No.	No.	Current smoker.	No.								Community Pharmacy.	Searching online medical websites		To collect over the counter (OTC) medication.	To purchase sanitary/cosmetic products
353	Male.	Saudi.	Married.	Over 65	Diploma.	Retired.	18000-12001	No.	No.	No.		Obesity.						Other.	Primary Health Care Centre or Clinic.	I do not usually consult anyone, anywhere.	To collect prescription medication.	To collect over the counter (OTC) medication.			Know /Have heard of	Do not know / Have not heard of	Know /Have heard of	Know /Have heard of	Do not know / Have not heard of	Do not know / Have not heard of	Know /Have heard of	Do not know / Have not heard of	Do not know / Have not heard of	Do not know / Have not heard of		Important.	Extremely important.	Important.	Extremely important.	Important.	Important.	Extremely important.	Important.	Extremely important.	Important.	Agree.	Agree.	Agree.	Agree.
354	Male.	Saudi.	Single.	25-18	University degree.	Unemployed.	3000 or less.	yes.	No.	No.	No.								I do not usually consult anyone, anywhere.	I do not usually consult anyone, anywhere.		To collect over the counter (OTC) medication.			Do not know / Have not heard of	Know /Have heard of	Do not know / Have not heard of	Know /Have heard of	Know /Have heard of	Do not know / Have not heard of	Know /Have heard of	Do not know / Have not heard of	Do not know / Have not heard of	Do not know / Have not heard of		Extremely important.	Extremely important.	Extremely important.	Extremely important.	Extremely important.	Important.	Extremely important.	Extremely important.	Extremely important.	Extremely important.	Natural.	Strongly agree.	Agree.	Agree.
355	Male.	Saudi.	Single.	25-18	University degree.	Unemployed.	7000-3000	No.	No.	No.	No.								Community Pharmacy.	Primary Health Care Centre or Clinic.				To get other healthcare services.	Know /Have heard of	Know /Have heard of	Know /Have heard of	Know /Have heard of	Know /Have heard of	Know /Have heard of	Know /Have heard of	Know /Have heard of	Know /Have heard of	Know /Have heard of		Extremely important.	Important.	Extremely important.	Extremely important.	Important.	Important.	Extremely important.	Important.	Extremely important.	Extremely important.	Agree.	Agree.	Agree.	Agree.
356	Male.	Saudi.	Single.	25-18	University degree.	Unemployed.	3000 or less.	No.	No.	Previous smoker.	No.								Primary Health Care Centre or Clinic.	Primary Health Care Centre or Clinic.		To collect over the counter (OTC) medication.			Know /Have heard of	Do not know / Have not heard of	Know /Have heard of	Do not know / Have not heard of	Do not know / Have not heard of	Do not know / Have not heard of	Do not know / Have not heard of	Know /Have heard of	Do not know / Have not heard of	Do not know / Have not heard of		Important.	Important.	Important.	Important.	Important.	Important.	Important.	Important.	Important.	Important.	Strongly disagree.	Agree.	Natural.	Natural.
357	Male.	Saudi.	Married.	65-56	University degree.	Employed.	Undisclosed.	yes.	No.	Current smoker.				Blood Pressure Patient.					Hospital.	Primary Health Care Centre or Clinic.	To collect prescription medication.				Do not know / Have not heard of	Do not know / Have not heard of	Know /Have heard of	Do not know / Have not heard of	Do not know / Have not heard of	Do not know / Have not heard of	Do not know / Have not heard of	Do not know / Have not heard of	Do not know / Have not heard of	Do not know / Have not heard of		Extremely important.	Extremely important.	Important.	Extremely important.	Extremely important.	Extremely important.	Extremely important.	Extremely important.	Extremely important.	Extremely important.	Natural.	Agree.	Agree.	Natural.
358	Male.	Saudi.	Single.	25-18	University degree.	Unemployed.	3000 or less.	No.	No.	No.	No.								Primary Health Care Centre or Clinic.	Primary Health Care Centre or Clinic.	To collect prescription medication.	To collect over the counter (OTC) medication.	To purchase sanitary/cosmetic products		Know /Have heard of	Do not know / Have not heard of	Know /Have heard of	Know /Have heard of	Know /Have heard of	Do not know / Have not heard of	Do not know / Have not heard of	Know /Have heard of	Know /Have heard of	Know /Have heard of		Neutral.	Important.	Extremely important.	Extremely important.	Extremely important.	Important.	Extremely important.	Extremely important.	Extremely important.	Extremely important.	Strongly disagree.	Disagree.	Natural.	Natural.
359	Male.	Saudi.	Single.	25-18	University degree.	Unemployed.	3000 or less.	No.	No.	No.	No.								Primary Health Care Centre or Clinic.	Searching online medical websites				To get other healthcare services.	Do not know / Have not heard of	Do not know / Have not heard of	Know /Have heard of	Know /Have heard of	Do not know / Have not heard of	Do not know / Have not heard of	Know /Have heard of	Do not know / Have not heard of	Know /Have heard of	Do not know / Have not heard of		Extremely important.	Extremely important.	Extremely important.	Extremely important.	Important.	Important.	Important.	Important.	Extremely important.	Neutral.	Agree.	Agree.	Agree.	Natural.
360	Female.	Saudi.	Single.	35-26	Master degree (e.g. MA, MSc).	Employed.	18000-12001	No.	No.	No.	No.								I do not usually consult anyone, anywhere.	Searching online medical websites	To collect prescription medication.	To collect over the counter (OTC) medication.	To purchase sanitary/cosmetic products		Know /Have heard of	Know /Have heard of	Know /Have heard of	Know /Have heard of	Do not know / Have not heard of	Do not know / Have not heard of	Do not know / Have not heard of	Do not know / Have not heard of	Do not know / Have not heard of	Know /Have heard of		Extremely important.	Neutral.	Extremely important.	Extremely important.	Neutral.	Extremely important.	Important.	Neutral.	Neutral.	Important.	Natural.	Disagree.	Natural.	Natural.
361	Male.	Saudi.	Married.	45-36	University degree.	Employed.	12000-7001	No.	No.	No.				Blood Pressure Patient.					Primary Health Care Centre or Clinic.	Searching online medical websites	To collect prescription medication.				Know /Have heard of	Do not know / Have not heard of	Know /Have heard of	Do not know / Have not heard of	Do not know / Have not heard of	Do not know / Have not heard of	Do not know / Have not heard of	Know /Have heard of	Do not know / Have not heard of	Know /Have heard of		Extremely important.	Neutral.	Important.	Important.	Not important.	Neutral.	Important.	Important.	Not important.	Extremely important.	Agree.	Agree.	Natural.	Agree.
362	Male.	Saudi.	Married.	35-26	University degree.	Employed.	7000-3000	No.	No.	Current smoker.	No.								I do not usually consult anyone, anywhere.	Searching online medical websites			To purchase sanitary/cosmetic products		Know /Have heard of	Know /Have heard of	Know /Have heard of	Know /Have heard of	Know /Have heard of	Know /Have heard of	Know /Have heard of	Know /Have heard of	Know /Have heard of	Know /Have heard of		Important.	Important.	Important.	Important.	Important.	Important.	Important.	Important.	Important.	Important.	Natural.	Natural.	Agree.	Agree.
363	Male.	Saudi.	Married.	65-56	Doctor of Philosophy (PhD) or equivalent.	Employed.	18000-12001	No.	No.	No.			Diabetes mellitus.						Searching online medical websites.	Searching online medical websites	To collect prescription medication.		To purchase sanitary/cosmetic products		Know /Have heard of	Know /Have heard of	Know /Have heard of	Know /Have heard of	Do not know / Have not heard of	Do not know / Have not heard of	Do not know / Have not heard of	Know /Have heard of	Do not know / Have not heard of	Know /Have heard of		Extremely important.	Extremely important.	Important.	Extremely important.	Important.	Important.	Extremely important.	Extremely important.	Extremely important.	Important.	Strongly agree.	Strongly agree.	Strongly agree.	Strongly agree.
364	Female.	Saudi.	Single.	25-18	University degree.	Unemployed.	3000 or less.	No.	No.	Current smoker.	No.								SEHA Application on your Mobile. or Calling 937.	Hospital.			To purchase sanitary/cosmetic products		Do not know / Have not heard of	Do not know / Have not heard of	Know /Have heard of	Know /Have heard of	Know /Have heard of	Do not know / Have not heard of	Do not know / Have not heard of	Do not know / Have not heard of	Do not know / Have not heard of	Do not know / Have not heard of		Extremely important.	Extremely important.	Extremely important.	Extremely important.	Extremely important.	Extremely important.	Extremely important.	Extremely important.	Extremely important.	Extremely important.	Natural.	Disagree.	Agree.	Strongly agree.
365	Female.	Saudi.	Married.	55-46	Doctor of Philosophy (PhD) or equivalent.	Employed.	18000-12001	yes.	No.	No.	No.								Primary Health Care Centre or Clinic.	Community Pharmacy.	To collect prescription medication.				Do not know / Have not heard of	Do not know / Have not heard of	Know /Have heard of	Know /Have heard of	Do not know / Have not heard of	Do not know / Have not heard of	Do not know / Have not heard of	Do not know / Have not heard of	Do not know / Have not heard of	Know /Have heard of		Important.	Extremely important.	Extremely important.	Important.	Important.	Important.	Important.	Important.	Important.	Extremely important.	Strongly agree.	Strongly agree.	Strongly agree.	Strongly agree.
366	Female.	Saudi.	Married.	45-36	University degree.	Unemployed.	Undisclosed.	yes.	No.	Current smoker.								Other.	Searching online medical websites.	Community Pharmacy.	To collect prescription medication.				Do not know / Have not heard of	Know /Have heard of	Know /Have heard of	Know /Have heard of	Know /Have heard of	Know /Have heard of	Do not know / Have not heard of	Do not know / Have not heard of	Know /Have heard of	Do not know / Have not heard of		Extremely important.	Extremely important.	Extremely important.	Extremely important.	Extremely important.	Extremely important.	Extremely important.	Extremely important.	Extremely important.	Extremely important.	Strongly agree.	Strongly agree.	Strongly agree.	Strongly agree.
367	Male.	Saudi.	Single.	35-26	University degree.	Unemployed.	3000 or less.	No.	No.	Current smoker.	No.								Primary Health Care Centre or Clinic.	Community Pharmacy.				To get other healthcare services.	Know /Have heard of	Know /Have heard of	Know /Have heard of	Know /Have heard of	Do not know / Have not heard of	Know /Have heard of	Know /Have heard of	Know /Have heard of	Know /Have heard of	Know /Have heard of		Extremely important.	Extremely important.	Extremely important.	Important.	Important.	Extremely important.	Important.	Extremely important.	Neutral.	Extremely important.	Disagree.	Natural.	Agree.	Natural.
368	Male.	Saudi.	Married.	65-56	University degree.	Employed.	Undisclosed.	yes.	No.	No.		Obesity.	Diabetes mellitus.	Blood Pressure Patient.	Blood lipids (e.g. Cholesterol)		Osteoporosis.		Hospital.	Searching online medical websites			To purchase sanitary/cosmetic products		Do not know / Have not heard of	Do not know / Have not heard of	Know /Have heard of	Know /Have heard of	Do not know / Have not heard of	Do not know / Have not heard of	Do not know / Have not heard of	Know /Have heard of	Know /Have heard of	Know /Have heard of		Extremely important.	Extremely important.	Extremely important.	Extremely important.	Important.	Important.	Extremely important.	Extremely important.	Extremely important.	Extremely important.	Strongly agree.	Strongly agree.	Strongly agree.	Strongly agree.
369	Female.	Saudi.	Single.	25-18	University degree.	Unemployed.	Undisclosed.	yes.	No.	No.	No.								SEHA Application on your Mobile. or Calling 937.	Primary Health Care Centre or Clinic.			To purchase sanitary/cosmetic products		Do not know / Have not heard of	Do not know / Have not heard of	Know /Have heard of	Know /Have heard of	Know /Have heard of	Know /Have heard of	Know /Have heard of	Know /Have heard of	Know /Have heard of	Know /Have heard of		Extremely important.	Extremely important.	Extremely important.	Extremely important.	Extremely important.	Extremely important.	Extremely important.	Extremely important.	Extremely important.	Extremely important.	Agree.	Agree.	Agree.	Strongly agree.
370	Female.	Saudi.	Other.	25-18	University degree.	Unemployed.	3000 or less.	No.	No.	No.	No.								I do not usually consult anyone, anywhere.	Community Pharmacy.	To collect prescription medication.				Know /Have heard of	Do not know / Have not heard of	Know /Have heard of	Know /Have heard of	Do not know / Have not heard of	Do not know / Have not heard of	Do not know / Have not heard of	Do not know / Have not heard of	Know /Have heard of	Know /Have heard of		Extremely important.	Important.	Important.	Neutral.	Not important.	Important.	Extremely important.	Important.	Extremely important.	Extremely important.	Disagree.	Natural.	Agree.	Natural.
371	Male.	Saudi.	Single.	25-18	University degree.	Unemployed.	3000 or less.	No.	No.	No.	No.								Community Pharmacy.	Searching online medical websites	To collect prescription medication.	To collect over the counter (OTC) medication.	To purchase sanitary/cosmetic products		Know /Have heard of	Know /Have heard of	Know /Have heard of	Know /Have heard of	Know /Have heard of	Do not know / Have not heard of	Do not know / Have not heard of	Do not know / Have not heard of	Know /Have heard of	Know /Have heard of		Extremely important.	Extremely important.	Extremely important.	Extremely important.	Extremely important.	Extremely important.	Extremely important.	Important.	Extremely important.	Extremely important.	Natural.	Agree.	Agree.	Agree.
372	Male.	Saudi.	Single.	35-26	Master degree (e.g. MA, MSc).	Employed.	18000-12001	No.	No.	Current smoker.	No.								Primary Health Care Centre or Clinic.	Primary Health Care Centre or Clinic.				To get other healthcare services.	Know /Have heard of	Know /Have heard of	Do not know / Have not heard of	Know /Have heard of	Know /Have heard of	Know /Have heard of	Know /Have heard of	Know /Have heard of	Know /Have heard of	Know /Have heard of		Neutral.	Important.	Important.	Extremely important.	Important.	Important.	Important.	Extremely important.	Important.	Important.	Agree.	Agree.	Agree.	Agree.
373	Male.	Saudi.	Married.	65-56	University degree.	Retired.	Undisclosed.	yes.	No.	No.	No.								Primary Health Care Centre or Clinic.	Primary Health Care Centre or Clinic.	To collect prescription medication.	To collect over the counter (OTC) medication.	To purchase sanitary/cosmetic products		Know /Have heard of	Know /Have heard of	Know /Have heard of	Know /Have heard of	Know /Have heard of	Know /Have heard of	Know /Have heard of	Know /Have heard of	Know /Have heard of	Know /Have heard of		Extremely important.	Important.	Extremely important.	Extremely important.	Important.	Extremely important.	Extremely important.	Extremely important.	Extremely important.	Extremely important.	Strongly agree.	Agree.	Agree.	Strongly agree.
374	Male.	Saudi.	Single.	35-26	Master degree (e.g. MA, MSc).	Employed.	12000-7001	yes.	No.	Current smoker.	No.								Community Pharmacy.	Community Pharmacy.	To collect prescription medication.	To collect over the counter (OTC) medication.	To purchase sanitary/cosmetic products		Know /Have heard of	Know /Have heard of	Know /Have heard of	Know /Have heard of	Know /Have heard of	Do not know / Have not heard of	Do not know / Have not heard of	Do not know / Have not heard of	Do not know / Have not heard of	Do not know / Have not heard of		Extremely important.	Extremely important.	Extremely important.	Extremely important.	Extremely important.	Extremely important.	Extremely important.	Extremely important.	Extremely important.	Extremely important.	Natural.	Agree.	Agree.	Strongly agree.
375	Male.	Saudi.	Married.	65-56	Master degree (e.g. MA, MSc).	Employed.	18000-12001	No.	No.	Previous smoker.	No.								Primary Health Care Centre or Clinic.	Searching online medical websites	To collect prescription medication.				Know /Have heard of	Do not know / Have not heard of	Know /Have heard of	Know /Have heard of	Do not know / Have not heard of	Do not know / Have not heard of	Do not know / Have not heard of	Do not know / Have not heard of	Do not know / Have not heard of	Know /Have heard of		Extremely important.	Extremely important.	Extremely important.	Extremely important.	Extremely important.	Extremely important.	Extremely important.	Extremely important.	Extremely important.	Extremely important.	Strongly agree.	Strongly agree.	Strongly agree.	Strongly agree.
376	Female.	Saudi.	Single.	35-26	University degree.	Employed.	18000-12001	No.	No.	No.	No.								I do not usually consult anyone, anywhere.	Community Pharmacy.		To collect over the counter (OTC) medication.	To purchase sanitary/cosmetic products		Know /Have heard of	Do not know / Have not heard of	Know /Have heard of	Do not know / Have not heard of	Do not know / Have not heard of	Do not know / Have not heard of	Know /Have heard of	Know /Have heard of	Know /Have heard of	Know /Have heard of		Extremely important.	Important.	Important.	Important.	Important.	Important.	Extremely important.	Important.	Extremely important.	Neutral.	Natural.	Agree.	Natural.	Natural.
377	Male.	Saudi.	Married.	35-26	University degree.	Employed.	18000-12001	No.	No.	No.	No.								I do not usually consult anyone, anywhere.	I do not usually consult anyone, anywhere.		To collect over the counter (OTC) medication.			Know /Have heard of	Know /Have heard of	Know /Have heard of	Know /Have heard of	Know /Have heard of	Know /Have heard of	Know /Have heard of	Know /Have heard of	Know /Have heard of	Know /Have heard of		Extremely important.	Important.	Extremely important.	Extremely important.	Important.	Important.	Extremely important.	Important.	Extremely important.	Extremely important.	Natural.	Natural.	Agree.	Strongly agree.
378	Male.	Saudi.	Single.	45-36	University degree.	Unemployed.	7000-3000	yes.	No.	Current smoker.					Blood lipids (e.g. Cholesterol)				Primary Health Care Centre or Clinic.	Primary Health Care Centre or Clinic.				To get other healthcare services.	Do not know / Have not heard of	Do not know / Have not heard of	Know /Have heard of	Know /Have heard of	Do not know / Have not heard of	Do not know / Have not heard of	Do not know / Have not heard of	Know /Have heard of	Know /Have heard of	Know /Have heard of		Not important.	Not important.	Not important.	Not important.	Neutral.	Important.	Neutral.	Neutral.	Important.	Neutral.	Strongly disagree.	Agree.	Agree.	Natural.
379	Male.	Saudi.	Married.	45-36	University degree.	Employed.	Undisclosed.	No.	No.	No.	No.								Primary Health Care Centre or Clinic.	I do not usually consult anyone, anywhere.			To purchase sanitary/cosmetic products		Do not know / Have not heard of	Know /Have heard of	Do not know / Have not heard of	Know /Have heard of	Do not know / Have not heard of	Do not know / Have not heard of	Do not know / Have not heard of	Do not know / Have not heard of	Do not know / Have not heard of	Know /Have heard of		Not important at all.	Important.	Important.	Important.	Not important.	Important.	Important.	Important.	Important.	Important.	Agree.	Agree.	Agree.	Agree.
380	Male.	Saudi.	Married.	35-26	University degree.	Employed.	18000-12001	No.	No.	Current smoker.	No.								I do not usually consult anyone, anywhere.	I do not usually consult anyone, anywhere.		To collect over the counter (OTC) medication.	To purchase sanitary/cosmetic products		Know /Have heard of	Do not know / Have not heard of	Know /Have heard of	Know /Have heard of	Do not know / Have not heard of	Do not know / Have not heard of	Do not know / Have not heard of	Do not know / Have not heard of	Do not know / Have not heard of	Do not know / Have not heard of		Extremely important.	Extremely important.	Extremely important.	Extremely important.	Important.	Extremely important.	Extremely important.	Extremely important.	Extremely important.	Extremely important.	Agree.	Agree.	Agree.	Agree.
381	Female.	Saudi.	Single.	35-26	University degree.	Employed.	12000-7001	yes.	No.	No.	No.								Community Pharmacy.	SEHA Application on your Mobile. or Calling 937.		To collect over the counter (OTC) medication.	To purchase sanitary/cosmetic products		Do not know / Have not heard of	Know /Have heard of	Do not know / Have not heard of	Know /Have heard of	Do not know / Have not heard of	Do not know / Have not heard of	Do not know / Have not heard of	Know /Have heard of	Do not know / Have not heard of	Do not know / Have not heard of		Extremely important.	Important.	Important.	Extremely important.	Extremely important.	Extremely important.	Important.	Extremely important.	Important.	Extremely important.	Agree.	Agree.	Strongly agree.	Strongly agree.
382	Male.	Saudi.	Married.	35-26	University degree.	Employed.	12000-7001	No.	No.	No.	No.								I do not usually consult anyone, anywhere.	Searching online medical websites		To collect over the counter (OTC) medication.	To purchase sanitary/cosmetic products		Know /Have heard of	Know /Have heard of	Do not know / Have not heard of	Know /Have heard of	Do not know / Have not heard of	Do not know / Have not heard of	Do not know / Have not heard of	Do not know / Have not heard of	Do not know / Have not heard of	Know /Have heard of		Important.	Extremely important.	Extremely important.	Neutral.	Neutral.	Extremely important.	Extremely important.	Extremely important.	Extremely important.	Important.	Strongly agree.	Strongly agree.	Strongly agree.	Strongly agree.
383	Female.	Non Saudi.	Married.	55-46	Doctor of Philosophy (PhD) or equivalent.	Employed.	18000-12001	yes.	No.	No.	No.								Primary Health Care Centre or Clinic.	Primary Health Care Centre or Clinic.	To collect prescription medication.
384	Female.	Saudi.	Married.	35-26	University degree.	Unemployed.	3000 or less.	yes.	No.	No.						Asthma/Allergic asthma.			Searching online medical websites.	Searching online medical websites	To collect prescription medication.	To collect over the counter (OTC) medication.	To purchase sanitary/cosmetic products	To get other healthcare services.	Know /Have heard of	Do not know / Have not heard of	Do not know / Have not heard of	Know /Have heard of	Do not know / Have not heard of	Do not know / Have not heard of	Do not know / Have not heard of	Do not know / Have not heard of	Do not know / Have not heard of	Do not know / Have not heard of		Extremely important.	Extremely important.	Extremely important.	Extremely important.	Important.	Extremely important.	Extremely important.	Important.	Extremely important.	Extremely important.	Strongly agree.	Strongly agree.	Strongly agree.	Strongly agree.
385	Female.	Saudi.	Married.	35-26	Master degree (e.g. MA, MSc).	Employed.	18000-12001	No.	No.	No.	No.								Searching online medical websites.	Searching online medical websites	To collect prescription medication.				Know /Have heard of	Know /Have heard of	Know /Have heard of	Know /Have heard of	Know /Have heard of	Know /Have heard of	Know /Have heard of	Know /Have heard of	Know /Have heard of	Know /Have heard of		Neutral.	Important.	Important.	Important.	Extremely important.	Extremely important.	Extremely important.	Extremely important.	Extremely important.	Extremely important.	Agree.	Agree.	Agree.	Agree.
386	Female.	Saudi.	Married.	45-36	University degree.	Employed.	18000-12001	No.	No.	No.								Other.	Searching online medical websites.	Searching online medical websites	To collect prescription medication.	To collect over the counter (OTC) medication.	To purchase sanitary/cosmetic products		Do not know / Have not heard of	Do not know / Have not heard of	Know /Have heard of	Know /Have heard of	Do not know / Have not heard of	Do not know / Have not heard of	Know /Have heard of	Know /Have heard of	Know /Have heard of	Know /Have heard of		Extremely important.	Extremely important.	Extremely important.	Extremely important.	Extremely important.	Extremely important.	Extremely important.	Extremely important.	Extremely important.	Extremely important.	Agree.	Natural.	Natural.	Agree.
387	Male.	Saudi.	Married.	35-26	Master degree (e.g. MA, MSc).	Employed.	18000-12001	No.	No.	Previous smoker.	No.								Primary Health Care Centre or Clinic.	I do not usually consult anyone, anywhere.		To collect over the counter (OTC) medication.			Do not know / Have not heard of	Do not know / Have not heard of	Know /Have heard of	Know /Have heard of	Do not know / Have not heard of	Do not know / Have not heard of	Know /Have heard of	Know /Have heard of	Know /Have heard of	Know /Have heard of		Important.	Important.	Extremely important.	Extremely important.	Extremely important.	Extremely important.	Extremely important.	Extremely important.	Extremely important.	Extremely important.	Agree.	Agree.	Agree.	Strongly agree.
388	Male.	Saudi.	Married.	45-36	Master degree (e.g. MA, MSc).	Employed.	12000-7001	No.	No.	Previous smoker.		Obesity.							Searching online medical websites.	Community Pharmacy.	To collect prescription medication.				Know /Have heard of	Know /Have heard of	Know /Have heard of	Know /Have heard of	Do not know / Have not heard of	Do not know / Have not heard of	Do not know / Have not heard of	Do not know / Have not heard of	Know /Have heard of	Do not know / Have not heard of		Extremely important.	Extremely important.	Extremely important.	Extremely important.	Extremely important.	Extremely important.	Extremely important.	Extremely important.	Extremely important.	Extremely important.	Strongly agree.	Strongly agree.	Strongly agree.	Strongly agree.
389	Male.	Saudi.	Married.	35-26	University degree.	Employed.	7000-3000	No.	No.	No.	No.								Primary Health Care Centre or Clinic.	SEHA Application on your Mobile. or Calling 937.			To purchase sanitary/cosmetic products		Know /Have heard of	Know /Have heard of	Do not know / Have not heard of	Know /Have heard of	Do not know / Have not heard of	Do not know / Have not heard of	Know /Have heard of	Know /Have heard of	Know /Have heard of	Know /Have heard of		Not important at all.	Extremely important.	Extremely important.	Extremely important.	Extremely important.	Extremely important.	Extremely important.	Extremely important.	Important.	Important.	Disagree.	Natural.	Disagree.	Strongly disagree.
390	Male.	Saudi.	Married.	35-26	Master degree (e.g. MA, MSc).	Employed.	18000-12001	No.	No.	No.	No.								SEHA Application on your Mobile. or Calling 937.	Searching online medical websites			To purchase sanitary/cosmetic products		Know /Have heard of	Know /Have heard of	Know /Have heard of	Know /Have heard of	Know /Have heard of	Do not know / Have not heard of	Do not know / Have not heard of	Do not know / Have not heard of	Do not know / Have not heard of	Do not know / Have not heard of		Important.	Important.	Important.	Important.	Important.	Important.	Extremely important.	Extremely important.	Important.	Important.	Agree.	Strongly agree.	Agree.	Agree.
391	Male.	Saudi.	Married.	45-36	Master degree (e.g. MA, MSc).	Employed.	25000-18001	No.	No.	No.	No.								Primary Health Care Centre or Clinic.	Community Pharmacy.	To collect prescription medication.				Know /Have heard of	Know /Have heard of	Know /Have heard of	Know /Have heard of	Know /Have heard of	Know /Have heard of	Know /Have heard of	Know /Have heard of	Know /Have heard of	Know /Have heard of		Extremely important.	Extremely important.	Extremely important.	Extremely important.	Important.	Important.	Extremely important.	Extremely important.	Extremely important.	Extremely important.	Agree.	Agree.	Agree.	Agree.
392	Male.	Saudi.	Married.	45-36	University degree.	Employed.	18000-12001	No.	No.	Current smoker.	No.								Searching online medical websites.	Community Pharmacy.			To purchase sanitary/cosmetic products		Know /Have heard of	Do not know / Have not heard of	Know /Have heard of	Know /Have heard of	Do not know / Have not heard of	Do not know / Have not heard of	Do not know / Have not heard of	Know /Have heard of	Know /Have heard of	Know /Have heard of		Extremely important.	Extremely important.	Extremely important.	Extremely important.	Extremely important.	Extremely important.	Extremely important.	Extremely important.	Extremely important.	Extremely important.	Strongly agree.	Agree.	Agree.	Agree.
393	Male.	Saudi.	Single.	25-18	University degree.	Unemployed.	3000 or less.	No.	No.	Current smoker.	No.								Community Pharmacy.	Community Pharmacy.		To collect over the counter (OTC) medication.	To purchase sanitary/cosmetic products		Do not know / Have not heard of	Do not know / Have not heard of	Do not know / Have not heard of	Do not know / Have not heard of	Do not know / Have not heard of	Do not know / Have not heard of	Do not know / Have not heard of	Do not know / Have not heard of	Do not know / Have not heard of	Do not know / Have not heard of		Extremely important.	Extremely important.	Important.	Not important at all.	Important.	Extremely important.	Extremely important.	Extremely important.	Neutral.	Extremely important.	Strongly agree.	Strongly agree.	Agree.	Natural.
394	Male.	Saudi.	Married.	45-36	University degree.	Employed.	Undisclosed.	No.	No.	No.	No.								SEHA Application on your Mobile. or Calling 937.	SEHA Application on your Mobile. or Calling 937.	To collect prescription medication.	To collect over the counter (OTC) medication.	To purchase sanitary/cosmetic products		Know /Have heard of	Know /Have heard of	Know /Have heard of	Know /Have heard of	Know /Have heard of	Know /Have heard of	Know /Have heard of	Know /Have heard of	Know /Have heard of	Know /Have heard of		Extremely important.	Extremely important.	Extremely important.	Extremely important.	Extremely important.	Important.	Extremely important.	Extremely important.	Extremely important.	Extremely important.	Agree.	Strongly agree.	Agree.	Strongly agree.
395	Male.	Saudi.	Married.	45-36	University degree.	Employed.	More than 25000	No.	No.	Current smoker.		Obesity.							Community Pharmacy.	Community Pharmacy.	To collect prescription medication.	To collect over the counter (OTC) medication.			Know /Have heard of	Do not know / Have not heard of	Do not know / Have not heard of	Know /Have heard of	Do not know / Have not heard of	Do not know / Have not heard of	Do not know / Have not heard of	Do not know / Have not heard of	Do not know / Have not heard of	Do not know / Have not heard of		Extremely important.	Extremely important.	Extremely important.	Extremely important.	Extremely important.	Extremely important.	Extremely important.	Extremely important.	Extremely important.	Extremely important.	Strongly agree.	Strongly agree.	Strongly agree.	Strongly agree.
396	Male.	Saudi.	Single.	25-18	Diploma.	Unemployed.	3000 or less.	No.	No.	Previous smoker.	No.								Primary Health Care Centre or Clinic.	Primary Health Care Centre or Clinic.	To collect prescription medication.				Know /Have heard of	Do not know / Have not heard of	Do not know / Have not heard of	Know /Have heard of	Know /Have heard of	Do not know / Have not heard of	Know /Have heard of	Do not know / Have not heard of	Know /Have heard of	Do not know / Have not heard of		Not important.	Neutral.	Important.	Not important at all.	Not important.	Not important.	Not important.	Not important.	Not important.	Not important at all.	Disagree.	Agree.	Agree.	Agree.
397	Male.	Saudi.	Married.	35-26	Diploma.	Employed.	12000-7001	yes.	No.	No.			Diabetes mellitus.						I do not usually consult anyone, anywhere.	Primary Health Care Centre or Clinic.	To collect prescription medication.	To collect over the counter (OTC) medication.	To purchase sanitary/cosmetic products	To get other healthcare services.
398	Female.	Saudi.	Single.	35-26	Master degree (e.g. MA, MSc).	Employed.	12000-7001	No.	No.	No.	No.								Community Pharmacy.	Community Pharmacy.			To purchase sanitary/cosmetic products		Do not know / Have not heard of	Do not know / Have not heard of	Do not know / Have not heard of	Know /Have heard of	Do not know / Have not heard of	Do not know / Have not heard of	Do not know / Have not heard of	Do not know / Have not heard of	Do not know / Have not heard of	Do not know / Have not heard of		Extremely important.	Extremely important.	Important.	Important.	Extremely important.	Extremely important.	Extremely important.	Important.	Extremely important.	Extremely important.	Natural.	Disagree.	Strongly agree.	Strongly agree.
399	Female.	Saudi.	Married.	35-26	High School or less.	Unemployed.	12000-7001	No.	No.	No.	No.								Primary Health Care Centre or Clinic.	Searching online medical websites			To purchase sanitary/cosmetic products		Do not know / Have not heard of	Know /Have heard of	Do not know / Have not heard of	Do not know / Have not heard of	Do not know / Have not heard of	Know /Have heard of	Know /Have heard of	Do not know / Have not heard of	Know /Have heard of	Do not know / Have not heard of		Not important at all.	Not important at all.	Not important at all.	Not important at all.	Not important at all.	Not important at all.	Not important at all.	Not important.	Neutral.	Neutral.	Natural.	Natural.	Natural.	Disagree.
400	Female.	Saudi.	Single.	25-18	University degree.	Employed.	12000-7001	yes.	No.	Current smoker.	No.								Searching online medical websites.	Searching online medical websites		To collect over the counter (OTC) medication.			Know /Have heard of	Do not know / Have not heard of	Know /Have heard of	Know /Have heard of	Do not know / Have not heard of	Do not know / Have not heard of	Do not know / Have not heard of	Do not know / Have not heard of	Do not know / Have not heard of	Do not know / Have not heard of		Extremely important.	Extremely important.	Extremely important.	Extremely important.	Extremely important.	Extremely important.	Extremely important.	Extremely important.	Extremely important.	Extremely important.	Strongly agree.	Natural.	Strongly agree.	Strongly agree.
401	Female.	Saudi.	Single.	35-26	University degree.	Employed.	12000-7001	yes.	No.	No.	No.								Searching online medical websites.	Searching online medical websites	To collect prescription medication.		To purchase sanitary/cosmetic products		Do not know / Have not heard of	Do not know / Have not heard of	Do not know / Have not heard of	Do not know / Have not heard of	Do not know / Have not heard of	Do not know / Have not heard of	Do not know / Have not heard of	Know /Have heard of	Do not know / Have not heard of	Know /Have heard of		Important.	Important.	Extremely important.	Extremely important.	Important.	Extremely important.	Important.	Extremely important.	Extremely important.	Extremely important.	Agree.	Natural.	Agree.	Strongly agree.
402	Female.	Saudi.	Married.	35-26	University degree.	Employed.	12000-7001	yes.	No.	No.	No.								Searching online medical websites.	Hospital.			To purchase sanitary/cosmetic products		Do not know / Have not heard of	Know /Have heard of	Do not know / Have not heard of	Know /Have heard of	Do not know / Have not heard of	Do not know / Have not heard of	Do not know / Have not heard of	Do not know / Have not heard of	Know /Have heard of	Know /Have heard of		Extremely important.	Extremely important.	Extremely important.	Extremely important.	Extremely important.	Extremely important.	Extremely important.	Extremely important.	Extremely important.	Extremely important.	Agree.	Agree.	Agree.	Agree.
403	Female.	Saudi.	Married.	55-46	University degree.	Employed.	18000-12001	No.	No.	No.	No.								I do not usually consult anyone, anywhere.	Community Pharmacy.	To collect prescription medication.	To collect over the counter (OTC) medication.	To purchase sanitary/cosmetic products	To get other healthcare services.
404	Male.	Saudi.	Married.	55-46	University degree.	Retired.	12000-7001	No.	No.	No.	No.								Community Pharmacy.	Community Pharmacy.		To collect over the counter (OTC) medication.	To purchase sanitary/cosmetic products		Know /Have heard of	Know /Have heard of	Do not know / Have not heard of	Know /Have heard of	Do not know / Have not heard of	Do not know / Have not heard of	Do not know / Have not heard of	Know /Have heard of	Do not know / Have not heard of	Know /Have heard of		Extremely important.	Important.	Extremely important.	Extremely important.	Important.	Not important.	Not important.	Extremely important.	Important.	Extremely important.	Agree.	Agree.	Agree.	Agree.
405	Male.	Saudi.	Married.	55-46	Doctor of Philosophy (PhD) or equivalent.	Employed.	18000-12001	No.	No.	No.	No.								Community Pharmacy.	Hospital.	To collect prescription medication.	To collect over the counter (OTC) medication.			Do not know / Have not heard of	Do not know / Have not heard of	Do not know / Have not heard of	Know /Have heard of	Do not know / Have not heard of	Do not know / Have not heard of	Do not know / Have not heard of	Do not know / Have not heard of	Know /Have heard of	Know /Have heard of		Extremely important.	Extremely important.	Extremely important.	Extremely important.	Extremely important.	Extremely important.	Extremely important.	Extremely important.	Extremely important.	Extremely important.	Agree.	Agree.	Strongly agree.	Strongly agree.
406	Male.	Saudi.	Married.	65-56	University degree.	Retired.	Undisclosed.	yes.	No.	Previous smoker.				Blood Pressure Patient.					Primary Health Care Centre or Clinic.	SEHA Application on your Mobile. or Calling 937.	To collect prescription medication.				Do not know / Have not heard of	Do not know / Have not heard of	Know /Have heard of	Know /Have heard of	Do not know / Have not heard of	Know /Have heard of	Do not know / Have not heard of	Do not know / Have not heard of	Do not know / Have not heard of	Know /Have heard of		Important.	Extremely important.	Extremely important.	Extremely important.	Extremely important.	Extremely important.	Extremely important.	Important.	Important.	Important.	Strongly agree.	Agree.	Agree.	Agree.
407	Male.	Saudi.	Married.	65-56	University degree.	Retired.	25000-18001	No.	No.	Previous smoker.	No.								Community Pharmacy.	Community Pharmacy.	To collect prescription medication.	To collect over the counter (OTC) medication.			Do not know / Have not heard of	Do not know / Have not heard of	Do not know / Have not heard of	Know /Have heard of	Do not know / Have not heard of	Do not know / Have not heard of	Do not know / Have not heard of	Do not know / Have not heard of	Do not know / Have not heard of	Do not know / Have not heard of		Important.	Extremely important.	Extremely important.	Extremely important.	Extremely important.	Extremely important.	Extremely important.	Extremely important.	Extremely important.	Extremely important.	Agree.	Agree.	Agree.	Agree.
408	Female.	Saudi.	Married.	35-26	University degree.	Unemployed.	Undisclosed.	No.	No.	No.	No.								I do not usually consult anyone, anywhere.	Searching online medical websites			To purchase sanitary/cosmetic products		Do not know / Have not heard of	Do not know / Have not heard of	Do not know / Have not heard of	Know /Have heard of	Do not know / Have not heard of	Do not know / Have not heard of	Do not know / Have not heard of	Know /Have heard of	Know /Have heard of	Do not know / Have not heard of		Neutral.	Important.	Extremely important.	Extremely important.	Important.	Important.	Extremely important.	Extremely important.	Extremely important.	Extremely important.	Agree.	Agree.	Agree.	Agree.
409	Male.	Saudi.	Married.	Over 65	Diploma.	Retired.	12000-7001	No.	No.	No.	No.								I do not know.	Community Pharmacy.	To collect prescription medication.				Know /Have heard of	Know /Have heard of	Do not know / Have not heard of	Know /Have heard of	Do not know / Have not heard of	Do not know / Have not heard of	Do not know / Have not heard of	Do not know / Have not heard of	Do not know / Have not heard of	Do not know / Have not heard of		Extremely important.	Extremely important.	Extremely important.	Extremely important.	Extremely important.	Extremely important.	Extremely important.	Extremely important.	Extremely important.	Extremely important.	Agree.	Agree.	Agree.	Agree.
410	Male.	Saudi.	Married.	65-56	University degree.	Retired.	More than 25000	yes.	No.	No.	No.								Community Pharmacy.	Community Pharmacy.	To collect prescription medication.	To collect over the counter (OTC) medication.			Know /Have heard of	Do not know / Have not heard of	Do not know / Have not heard of	Do not know / Have not heard of	Do not know / Have not heard of	Do not know / Have not heard of	Do not know / Have not heard of	Do not know / Have not heard of	Do not know / Have not heard of	Do not know / Have not heard of		Important.	Not important at all.	Not important.	Extremely important.	Important.	Important.	Important.	Important.	Important.	Extremely important.	Agree.	Agree.	Strongly agree.	Strongly agree.
411	Male.	Saudi.	Married.	65-56	University degree.	Retired.	12000-7001	No.	No.	No.			Diabetes mellitus.	Blood Pressure Patient.				Other.	SEHA Application on your Mobile. or Calling 937.	Searching online medical websites	To collect prescription medication.	To collect over the counter (OTC) medication.			Know /Have heard of	Do not know / Have not heard of	Do not know / Have not heard of	Know /Have heard of	Do not know / Have not heard of	Do not know / Have not heard of	Do not know / Have not heard of	Know /Have heard of	Do not know / Have not heard of	Do not know / Have not heard of		Extremely important.	Extremely important.	Extremely important.	Extremely important.	Extremely important.	Important.	Extremely important.	Extremely important.	Extremely important.	Extremely important.	Agree.	Natural.	Agree.	Agree.
412	Male.	Saudi.	Married.	55-46	University degree.	Retired.	12000-7001	No.	No.	No.					Blood lipids (e.g. Cholesterol)				Hospital.	Hospital.	To collect prescription medication.				Do not know / Have not heard of	Do not know / Have not heard of	Do not know / Have not heard of	Know /Have heard of	Know /Have heard of	Do not know / Have not heard of	Do not know / Have not heard of	Do not know / Have not heard of	Do not know / Have not heard of	Do not know / Have not heard of		Not important.	Important.	Important.	Extremely important.	Not important.	Not important.	Not important.	Not important.	Extremely important.	Important.	Agree.	Agree.	Agree.	Agree.
413	Female.	Saudi.	Married.	55-46	Diploma.	Retired.	12000-7001	No.	No.	No.	No.								Community Pharmacy.	Community Pharmacy.	To collect prescription medication.		To purchase sanitary/cosmetic products		Know /Have heard of	Know /Have heard of	Do not know / Have not heard of	Do not know / Have not heard of	Do not know / Have not heard of	Do not know / Have not heard of	Do not know / Have not heard of	Do not know / Have not heard of	Do not know / Have not heard of	Know /Have heard of		Extremely important.	Extremely important.	Extremely important.	Extremely important.	Important.	Important.	Important.	Important.	Important.	Important.	Agree.	Agree.	Agree.	Strongly agree.
414	Male.	Saudi.	Single.	35-26	University degree.	Employed.	Undisclosed.	yes.	No.	Current smoker.		Obesity.							I do not usually consult anyone, anywhere.	Searching online medical websites	To collect prescription medication.	To collect over the counter (OTC) medication.	To purchase sanitary/cosmetic products		Do not know / Have not heard of	Do not know / Have not heard of	Do not know / Have not heard of	Know /Have heard of	Do not know / Have not heard of	Do not know / Have not heard of	Do not know / Have not heard of	Do not know / Have not heard of	Do not know / Have not heard of	Do not know / Have not heard of		Extremely important.	Extremely important.	Extremely important.	Extremely important.	Extremely important.	Extremely important.	Extremely important.	Extremely important.	Extremely important.	Extremely important.	Agree.	Agree.	Agree.	Natural.
415	Male.	Saudi.	Single.	35-26	University degree.	Employed.	3000 or less.	No.	No.	Current smoker.	No.								Community Pharmacy.	Community Pharmacy.		To collect over the counter (OTC) medication.	To purchase sanitary/cosmetic products		Know /Have heard of	Do not know / Have not heard of	Know /Have heard of	Know /Have heard of	Do not know / Have not heard of	Do not know / Have not heard of	Do not know / Have not heard of	Know /Have heard of	Do not know / Have not heard of	Know /Have heard of		Extremely important.	Extremely important.	Extremely important.	Extremely important.	Extremely important.	Extremely important.	Extremely important.	Extremely important.	Extremely important.	Extremely important.	Agree.	Agree.	Agree.	Agree.
416	Male.	Saudi.	Married.	45-36	Master degree (e.g. MA, MSc).	Employed.	Undisclosed.	yes.	No.	Current smoker.		Obesity.						Other.	Community Pharmacy.	Primary Health Care Centre or Clinic.		To collect over the counter (OTC) medication.	To purchase sanitary/cosmetic products		Know /Have heard of	Do not know / Have not heard of	Do not know / Have not heard of	Do not know / Have not heard of	Do not know / Have not heard of	Do not know / Have not heard of	Do not know / Have not heard of	Do not know / Have not heard of	Do not know / Have not heard of	Know /Have heard of		Important.	Important.	Neutral.	Extremely important.	Important.	Extremely important.	Important.	Important.	Neutral.	Important.	Agree.	Agree.	Agree.	Agree.
417	Male.	Saudi.	Married.	45-36	University degree.	Employed.	18000-12001	No.	No.	No.								Other.	Primary Health Care Centre or Clinic.	I do not usually consult anyone, anywhere.	To collect prescription medication.
418	Male.	Saudi.	Married.	55-46	University degree.	Employed.	12000-7001	yes.	No.	Current smoker.		Obesity.				Asthma/Allergic asthma.			I do not usually consult anyone, anywhere.	Hospital.	To collect prescription medication.	To collect over the counter (OTC) medication.	To purchase sanitary/cosmetic products		Do not know / Have not heard of	Do not know / Have not heard of	Do not know / Have not heard of	Do not know / Have not heard of	Do not know / Have not heard of	Do not know / Have not heard of	Do not know / Have not heard of	Do not know / Have not heard of	Do not know / Have not heard of	Do not know / Have not heard of		Important.	Extremely important.	Important.	Extremely important.	Extremely important.	Extremely important.	Important.	Extremely important.	Extremely important.	Important.	Natural.	Natural.	Agree.	Agree.
419	Male.	Saudi.	Single.	25-18	High School or less.	Unemployed.	3000 or less.	No.	No.	No.	No.								Hospital.	Primary Health Care Centre or Clinic.	To collect prescription medication.				Know /Have heard of	Do not know / Have not heard of	Do not know / Have not heard of	Know /Have heard of	Do not know / Have not heard of	Do not know / Have not heard of	Do not know / Have not heard of	Do not know / Have not heard of	Do not know / Have not heard of	Do not know / Have not heard of		Important.	Important.	Extremely important.	Extremely important.	Important.	Important.	Extremely important.	Neutral.	Extremely important.	Neutral.	Agree.	Agree.	Agree.	Agree.
420	Male.	Saudi.	Single.	35-26	University degree.	Employed.	7000-3000	yes.	No.	No.	No.								Hospital.	Hospital.	To collect prescription medication.	To collect over the counter (OTC) medication.	To purchase sanitary/cosmetic products		Know /Have heard of	Do not know / Have not heard of	Know /Have heard of	Do not know / Have not heard of	Do not know / Have not heard of	Do not know / Have not heard of	Do not know / Have not heard of	Do not know / Have not heard of	Do not know / Have not heard of	Do not know / Have not heard of		Extremely important.	Extremely important.	Extremely important.	Extremely important.	Extremely important.	Extremely important.	Extremely important.	Extremely important.	Extremely important.	Extremely important.	Strongly agree.	Strongly disagree.	Strongly agree.	Strongly agree.
421	Male.	Saudi.	Married.	35-26	University degree.	Employed.	18000-12001	yes.	No.	Previous smoker.		Obesity.			Blood lipids (e.g. Cholesterol)	Asthma/Allergic asthma.	Osteoporosis.		Community Pharmacy.	Primary Health Care Centre or Clinic.			To purchase sanitary/cosmetic products		Do not know / Have not heard of	Do not know / Have not heard of	Do not know / Have not heard of	Know /Have heard of	Do not know / Have not heard of	Know /Have heard of	Do not know / Have not heard of	Do not know / Have not heard of	Do not know / Have not heard of	Do not know / Have not heard of		Extremely important.	Important.	Important.	Extremely important.	Extremely important.	Extremely important.	Extremely important.	Extremely important.	Important.	Important.	Natural.	Natural.	Natural.	Agree.
422	Male.	Saudi.	Married.	35-26	University degree.	Employed.	18000-12001	yes.	No.	No.	No.								Searching online medical websites.	I do not usually consult anyone, anywhere.		To collect over the counter (OTC) medication.	To purchase sanitary/cosmetic products		Do not know / Have not heard of	Do not know / Have not heard of	Do not know / Have not heard of	Do not know / Have not heard of	Do not know / Have not heard of	Do not know / Have not heard of	Do not know / Have not heard of	Do not know / Have not heard of	Do not know / Have not heard of	Do not know / Have not heard of		Important.	Important.	Important.	Extremely important.	Not important.	Extremely important.	Important.	Important.	Extremely important.	Extremely important.	Disagree.	Natural.	Agree.	Agree.
423	Male.	Saudi.	Single.	25-18	University degree.	Employed.	7000-3000	yes.	No.	No.	No.								Searching online medical websites.	Searching online medical websites			To purchase sanitary/cosmetic products		Know /Have heard of	Know /Have heard of	Know /Have heard of	Know /Have heard of	Do not know / Have not heard of	Know /Have heard of	Know /Have heard of	Do not know / Have not heard of	Know /Have heard of	Know /Have heard of		Extremely important.	Important.	Extremely important.	Important.	Important.	Important.	Important.	Important.	Extremely important.	Extremely important.	Agree.	Agree.	Strongly agree.	Agree.
424	Male.	Saudi.	Married.	35-26	High School or less.	Employed.	7000-3000	yes.	No.	No.	No.								Primary Health Care Centre or Clinic.	Primary Health Care Centre or Clinic.	To collect prescription medication.				Know /Have heard of	Know /Have heard of	Know /Have heard of	Know /Have heard of	Know /Have heard of	Know /Have heard of	Know /Have heard of	Know /Have heard of	Know /Have heard of	Know /Have heard of		Extremely important.	Extremely important.	Extremely important.	Extremely important.	Extremely important.	Extremely important.	Extremely important.	Extremely important.	Extremely important.	Extremely important.	Agree.	Strongly agree.	Strongly agree.	Strongly agree.
425	Male.	Saudi.	Married.	45-36	University degree.	Employed.	Undisclosed.	yes.	No.	Current smoker.	No.								Community Pharmacy.	Hospital.	To collect prescription medication.	To collect over the counter (OTC) medication.	To purchase sanitary/cosmetic products		Know /Have heard of	Do not know / Have not heard of	Do not know / Have not heard of	Know /Have heard of	Do not know / Have not heard of	Do not know / Have not heard of	Know /Have heard of	Do not know / Have not heard of	Do not know / Have not heard of	Know /Have heard of		Important.	Neutral.	Important.	Extremely important.	Extremely important.	Extremely important.	Extremely important.	Extremely important.	Important.	Extremely important.	Strongly agree.	Natural.	Strongly agree.	Agree.
426	Male.	Saudi.	Married.	65-56	Diploma.	Retired.	25000-18001	yes.	No.	No.			Diabetes mellitus.						Hospital.	Hospital.	To collect prescription medication.				Know /Have heard of	Know /Have heard of	Know /Have heard of	Know /Have heard of	Do not know / Have not heard of	Do not know / Have not heard of	Do not know / Have not heard of	Know /Have heard of	Know /Have heard of	Know /Have heard of		Extremely important.	Extremely important.	Extremely important.	Extremely important.	Extremely important.	Important.	Extremely important.	Extremely important.	Extremely important.	Important.	Disagree.	Disagree.	Disagree.	Disagree.
427	Male.	Saudi.	Married.	65-56	High School or less.	Retired.	18000-12001	yes.	No.	No.				Blood Pressure Patient.					Community Pharmacy.	Community Pharmacy.	To collect prescription medication.		To purchase sanitary/cosmetic products		Know /Have heard of	Know /Have heard of	Do not know / Have not heard of	Know /Have heard of	Do not know / Have not heard of	Know /Have heard of	Do not know / Have not heard of	Know /Have heard of	Do not know / Have not heard of	Know /Have heard of		Extremely important.	Extremely important.	Extremely important.	Extremely important.	Important.	Not important.	Important.	Important.	Extremely important.	Important.	Agree.	Natural.	Agree.	Agree.
428	Female.	Saudi.	Married.	35-26	University degree.	Employed.	18000-12001	yes.	No.	No.	No.								Primary Health Care Centre or Clinic.	Primary Health Care Centre or Clinic.	To collect prescription medication.	To collect over the counter (OTC) medication.	To purchase sanitary/cosmetic products		Do not know / Have not heard of	Know /Have heard of	Do not know / Have not heard of	Know /Have heard of	Do not know / Have not heard of	Do not know / Have not heard of	Know /Have heard of	Do not know / Have not heard of	Do not know / Have not heard of	Know /Have heard of		Extremely important.	Extremely important.	Extremely important.	Extremely important.	Extremely important.	Extremely important.	Extremely important.	Extremely important.	Extremely important.	Extremely important.	Strongly agree.	Strongly agree.	Strongly agree.	Strongly agree.
429	Male.	Saudi.	Single.	35-26	University degree.	Unemployed.	3000 or less.	No.	No.	No.	No.								Searching online medical websites.	Searching online medical websites	To collect prescription medication.				Know /Have heard of	Do not know / Have not heard of	Do not know / Have not heard of	Know /Have heard of	Do not know / Have not heard of	Do not know / Have not heard of	Do not know / Have not heard of	Know /Have heard of	Do not know / Have not heard of	Know /Have heard of		Extremely important.	Extremely important.	Extremely important.	Extremely important.	Important.	Extremely important.	Extremely important.	Extremely important.	Neutral.	Extremely important.	Disagree.	Disagree.	Agree.	Agree.
430	Male.	Saudi.	Married.	55-46	University degree.	Retired.	12000-7001	No.	No.	Previous smoker.	No.								Hospital.	SEHA Application on your Mobile. or Calling 937.	To collect prescription medication.		To purchase sanitary/cosmetic products		Know /Have heard of	Do not know / Have not heard of	Know /Have heard of	Know /Have heard of	Do not know / Have not heard of	Know /Have heard of	Know /Have heard of	Know /Have heard of	Know /Have heard of	Know /Have heard of		Extremely important.	Important.	Extremely important.	Extremely important.	Extremely important.	Extremely important.	Extremely important.	Extremely important.	Extremely important.	Extremely important.	Agree.	Agree.	Agree.	Agree.
431	Male.	Saudi.	Married.	55-46	University degree.	Unemployed.	25000-18001	yes.	No.	No.				Blood Pressure Patient.	Blood lipids (e.g. Cholesterol)				I do not usually consult anyone, anywhere.	Searching online medical websites	To collect prescription medication.				Know /Have heard of	Do not know / Have not heard of	Know /Have heard of	Know /Have heard of	Do not know / Have not heard of	Do not know / Have not heard of	Do not know / Have not heard of	Do not know / Have not heard of	Do not know / Have not heard of	Know /Have heard of		Extremely important.	Extremely important.	Extremely important.	Extremely important.	Important.	Neutral.	Important.	Important.	Extremely important.	Extremely important.	Strongly agree.	Agree.	Agree.	Strongly agree.
432	Male.	Saudi.	Married.	65-56	High School or less.	Employed.	12000-7001	No.	No.	Previous smoker.								Other.	Community Pharmacy.	Community Pharmacy.	To collect prescription medication.	To collect over the counter (OTC) medication.	To purchase sanitary/cosmetic products		Know /Have heard of	Know /Have heard of	Know /Have heard of	Know /Have heard of	Do not know / Have not heard of	Do not know / Have not heard of	Do not know / Have not heard of	Know /Have heard of	Know /Have heard of	Know /Have heard of		Extremely important.	Important.	Not important.	Important.	Neutral.	Important.	Important.	Important.	Extremely important.	Extremely important.	Strongly agree.	Agree.	Strongly agree.	Agree.
433	Male.	Saudi.	Married.	45-36	Doctor of Philosophy (PhD) or equivalent.	Employed.	Undisclosed.	yes.	No.	No.	No.								Community Pharmacy.	Community Pharmacy.	To collect prescription medication.		To purchase sanitary/cosmetic products		Know /Have heard of	Do not know / Have not heard of	Do not know / Have not heard of	Do not know / Have not heard of	Do not know / Have not heard of	Do not know / Have not heard of	Do not know / Have not heard of	Do not know / Have not heard of	Do not know / Have not heard of	Know /Have heard of		Extremely important.	Important.	Extremely important.	Extremely important.	Extremely important.	Extremely important.	Extremely important.	Extremely important.	Extremely important.	Extremely important.	Strongly agree.	Strongly agree.	Strongly agree.	Strongly agree.
434	Male.	Saudi.	Married.	65-56	Diploma.	Retired.	18000-12001	No.	No.	No.			Diabetes mellitus.						Community Pharmacy.	SEHA Application on your Mobile. or Calling 937.	To collect prescription medication.	To collect over the counter (OTC) medication.	To purchase sanitary/cosmetic products		Know /Have heard of	Do not know / Have not heard of	Do not know / Have not heard of	Know /Have heard of	Do not know / Have not heard of	Do not know / Have not heard of	Do not know / Have not heard of	Do not know / Have not heard of	Do not know / Have not heard of	Do not know / Have not heard of		Extremely important.	Important.	Extremely important.	Important.	Neutral.	Extremely important.	Extremely important.	Important.	Important.	Extremely important.	Agree.	Agree.	Strongly agree.	Agree.
435	Female.	Saudi.	Single.	35-26	University degree.	Unemployed.	Undisclosed.	No.	No.	No.								Other.	Hospital.	I do not usually consult anyone, anywhere.			To purchase sanitary/cosmetic products		Know /Have heard of	Know /Have heard of	Do not know / Have not heard of	Know /Have heard of	Do not know / Have not heard of	Do not know / Have not heard of	Do not know / Have not heard of	Do not know / Have not heard of	Do not know / Have not heard of	Know /Have heard of		Extremely important.	Extremely important.	Important.	Extremely important.	Extremely important.	Important.	Extremely important.	Extremely important.	Extremely important.	Extremely important.	Agree.	Agree.	Agree.	Strongly agree.
436	Male.	Saudi.	Married.	65-56	Diploma.	Retired.	18000-12001	No.	No.	No.			Diabetes mellitus.						Community Pharmacy.	SEHA Application on your Mobile. or Calling 937.		To collect over the counter (OTC) medication.	To purchase sanitary/cosmetic products
437	Male.	Saudi.	Married.	65-56	University degree.	Retired.	25000-18001	yes.	No.	No.	No.								Hospital.	Hospital.	To collect prescription medication.				Know /Have heard of	Do not know / Have not heard of	Do not know / Have not heard of	Know /Have heard of	Do not know / Have not heard of	Do not know / Have not heard of	Do not know / Have not heard of	Do not know / Have not heard of	Do not know / Have not heard of	Know /Have heard of		Extremely important.	Extremely important.	Extremely important.	Extremely important.	Extremely important.	Extremely important.	Extremely important.	Extremely important.	Extremely important.	Extremely important.	Strongly agree.	Strongly agree.	Strongly agree.	Strongly agree.
438	Male.	Saudi.	Married.	45-36	High School or less.	Employed.	18000-12001	No.	No.	No.	No.								Community Pharmacy.	Community Pharmacy.		To collect over the counter (OTC) medication.			Know /Have heard of	Do not know / Have not heard of	Do not know / Have not heard of	Know /Have heard of	Do not know / Have not heard of	Do not know / Have not heard of	Do not know / Have not heard of	Do not know / Have not heard of	Do not know / Have not heard of	Do not know / Have not heard of		Important.	Extremely important.	Extremely important.	Extremely important.	Extremely important.	Extremely important.	Extremely important.	Important.	Extremely important.	Extremely important.	Agree.	Agree.	Agree.	Agree.
439	Male.	Saudi.	Married.	55-46	Master degree (e.g. MA, MSc).	Employed.	18000-12001	No.	No.	No.	No.								Primary Health Care Centre or Clinic.	Community Pharmacy.	To collect prescription medication.	To collect over the counter (OTC) medication.	To purchase sanitary/cosmetic products		Know /Have heard of	Do not know / Have not heard of	Know /Have heard of	Know /Have heard of	Do not know / Have not heard of	Do not know / Have not heard of	Do not know / Have not heard of	Do not know / Have not heard of	Do not know / Have not heard of	Do not know / Have not heard of		Extremely important.	Extremely important.	Extremely important.	Extremely important.	Extremely important.	Extremely important.	Extremely important.	Extremely important.	Extremely important.	Extremely important.	Strongly agree.	Agree.	Strongly agree.	Strongly agree.
440	Male.	Saudi.	Single.	55-46	Diploma.	Retired.	Undisclosed.	No.	No.	No.	No.								I do not usually consult anyone, anywhere.	Hospital.			To purchase sanitary/cosmetic products		Know /Have heard of	Do not know / Have not heard of	Do not know / Have not heard of	Know /Have heard of	Do not know / Have not heard of	Do not know / Have not heard of	Do not know / Have not heard of	Do not know / Have not heard of	Do not know / Have not heard of	Do not know / Have not heard of		Extremely important.	Extremely important.	Extremely important.	Extremely important.	Extremely important.	Extremely important.	Extremely important.	Extremely important.	Extremely important.	Extremely important.
441	Male.	Saudi.	Married.	65-56	University degree.	Retired.	18000-12001	No.	No.	No.					Blood lipids (e.g. Cholesterol)				Community Pharmacy.	Searching online medical websites	To collect prescription medication.	To collect over the counter (OTC) medication.			Know /Have heard of	Do not know / Have not heard of	Know /Have heard of	Do not know / Have not heard of	Do not know / Have not heard of	Do not know / Have not heard of	Do not know / Have not heard of	Do not know / Have not heard of	Do not know / Have not heard of	Do not know / Have not heard of		Important.	Extremely important.	Important.	Extremely important.	Important.	Extremely important.	Extremely important.	Extremely important.	Extremely important.	Extremely important.	Disagree.	Agree.	Agree.	Agree.
442	Male.	Saudi.	Married.	45-36	University degree.	Employed.	18000-12001	No.	No.	Current smoker.	No.								Community Pharmacy.	Community Pharmacy.		To collect over the counter (OTC) medication.			Know /Have heard of	Know /Have heard of	Know /Have heard of	Know /Have heard of	Know /Have heard of	Know /Have heard of	Know /Have heard of	Know /Have heard of	Know /Have heard of	Know /Have heard of		Extremely important.	Extremely important.	Extremely important.	Extremely important.	Extremely important.	Extremely important.	Extremely important.	Extremely important.	Extremely important.	Extremely important.	Agree.	Agree.	Agree.	Agree.
443	Male.	Saudi.	Married.	55-46	University degree.	Employed.	18000-12001	No.	No.	No.	No.								Primary Health Care Centre or Clinic.	Community Pharmacy.	To collect prescription medication.				Know /Have heard of	Do not know / Have not heard of	Know /Have heard of	Know /Have heard of	Do not know / Have not heard of	Do not know / Have not heard of	Do not know / Have not heard of	Do not know / Have not heard of	Do not know / Have not heard of	Do not know / Have not heard of		Extremely important.	Extremely important.	Extremely important.	Extremely important.	Important.	Extremely important.	Important.	Extremely important.	Extremely important.	Extremely important.	Agree.	Natural.	Natural.	Natural.
444	Male.	Saudi.	Married.	65-56	Diploma.	Retired.	25000-18001	yes.	No.	Previous smoker.		Obesity.	Diabetes mellitus.						Hospital.	SEHA Application on your Mobile. or Calling 937.	To collect prescription medication.				Know /Have heard of	Do not know / Have not heard of	Do not know / Have not heard of	Know /Have heard of	Do not know / Have not heard of	Do not know / Have not heard of	Do not know / Have not heard of	Do not know / Have not heard of	Do not know / Have not heard of	Know /Have heard of		Extremely important.	Important.	Extremely important.	Important.	Extremely important.	Important.	Important.	Important.	Extremely important.	Extremely important.	Natural.	Agree.	Agree.	Agree.
445	Male.	Saudi.	Married.	65-56	Master degree (e.g. MA, MSc).	Retired.	More than 25000	yes.	No.	No.		Obesity.							I do not usually consult anyone, anywhere.	I do not usually consult anyone, anywhere.	To collect prescription medication.	To collect over the counter (OTC) medication.	To purchase sanitary/cosmetic products		Know /Have heard of	Do not know / Have not heard of	Know /Have heard of	Know /Have heard of	Do not know / Have not heard of	Do not know / Have not heard of	Do not know / Have not heard of	Do not know / Have not heard of	Do not know / Have not heard of	Do not know / Have not heard of		Extremely important.	Extremely important.	Extremely important.	Extremely important.	Extremely important.	Neutral.	Extremely important.	Extremely important.	Extremely important.	Extremely important.	Disagree.	Disagree.	Disagree.	Natural.
446	Female.	Saudi.	Married.	45-36	University degree.	Employed.	7000-3000	No.	No.	No.								Other.	Searching online medical websites.	Primary Health Care Centre or Clinic.	To collect prescription medication.	To collect over the counter (OTC) medication.	To purchase sanitary/cosmetic products		Do not know / Have not heard of	Know /Have heard of	Know /Have heard of	Know /Have heard of	Know /Have heard of	Know /Have heard of	Know /Have heard of	Know /Have heard of	Know /Have heard of	Know /Have heard of		Important.	Extremely important.	Extremely important.	Extremely important.	Extremely important.	Extremely important.	Extremely important.	Extremely important.	Extremely important.	Extremely important.	Agree.	Agree.	Agree.	Strongly agree.
447	Male.	Saudi.	Married.	45-36	University degree.	Employed.	12000-7001	yes.	No.	Current smoker.		Obesity.	Diabetes mellitus.						Community Pharmacy.	Searching online medical websites	To collect prescription medication.		To purchase sanitary/cosmetic products		Know /Have heard of	Do not know / Have not heard of	Do not know / Have not heard of	Do not know / Have not heard of	Do not know / Have not heard of	Do not know / Have not heard of	Know /Have heard of	Do not know / Have not heard of	Know /Have heard of	Know /Have heard of		Extremely important.	Extremely important.	Extremely important.	Extremely important.	Extremely important.	Neutral.	Extremely important.	Extremely important.	Extremely important.	Extremely important.	Strongly agree.	Agree.	Strongly agree.	Strongly agree.
448	Male.	Saudi.	Married.	55-46	High School or less.	Employed.	7000-3000	No.	No.	No.			Diabetes mellitus.	Blood Pressure Patient.					Hospital.	Hospital.		To collect over the counter (OTC) medication.			Do not know / Have not heard of	Do not know / Have not heard of	Do not know / Have not heard of	Do not know / Have not heard of	Do not know / Have not heard of	Do not know / Have not heard of	Do not know / Have not heard of	Do not know / Have not heard of	Do not know / Have not heard of	Do not know / Have not heard of		Extremely important.	Extremely important.	Extremely important.	Extremely important.	Extremely important.	Extremely important.	Extremely important.	Extremely important.	Extremely important.	Extremely important.	Agree.	Agree.	Agree.	Agree.
449	Male.	Saudi.	Married.	Over 65	University degree.	Retired.	18000-12001	yes.	No.	Current smoker.				Blood Pressure Patient.	Blood lipids (e.g. Cholesterol)				I do not usually consult anyone, anywhere.	I do not know.	To collect prescription medication.	To collect over the counter (OTC) medication.	To purchase sanitary/cosmetic products		Do not know / Have not heard of	Do not know / Have not heard of	Do not know / Have not heard of	Do not know / Have not heard of	Do not know / Have not heard of	Do not know / Have not heard of	Do not know / Have not heard of	Do not know / Have not heard of	Do not know / Have not heard of	Do not know / Have not heard of		Important.	Important.	Important.	Extremely important.	Important.	Neutral.	Neutral.	Important.	Extremely important.	Important.	Natural.	Natural.	Agree.	Agree.
450	Male.	Saudi.	Married.	65-56	University degree.	Retired.	12000-7001	yes.	No.	No.			Diabetes mellitus.						Primary Health Care Centre or Clinic.	Hospital.				To get other healthcare services.	Do not know / Have not heard of	Do not know / Have not heard of	Know /Have heard of	Know /Have heard of	Do not know / Have not heard of	Do not know / Have not heard of	Do not know / Have not heard of	Know /Have heard of	Know /Have heard of	Know /Have heard of		Extremely important.	Important.	Neutral.	Extremely important.	Not important.	Not important.	Extremely important.	Extremely important.	Extremely important.	Extremely important.	Strongly agree.	Natural.	Agree.	Agree.
451	Female.	Saudi.	Married.	55-46	Diploma.	Retired.	12000-7001	No.	No.	No.				Blood Pressure Patient.					Primary Health Care Centre or Clinic.	Community Pharmacy.	To collect prescription medication.
452	Male.	Saudi.	Married.	65-56	Diploma.	Retired.	7000-3000	No.	Yes.	No.			Diabetes mellitus.						Primary Health Care Centre or Clinic.	Primary Health Care Centre or Clinic.	To collect prescription medication.				Know /Have heard of	Know /Have heard of	Know /Have heard of	Know /Have heard of	Know /Have heard of	Do not know / Have not heard of	Know /Have heard of	Know /Have heard of	Know /Have heard of	Do not know / Have not heard of		Extremely important.	Extremely important.	Extremely important.	Extremely important.	Extremely important.	Extremely important.	Extremely important.	Extremely important.	Extremely important.	Extremely important.	Strongly agree.	Strongly agree.	Strongly agree.	Strongly agree.
453	Female.	Saudi.	Married.	55-46	High School or less.	Unemployed.	Undisclosed.	yes.	No.	No.	No.								Community Pharmacy.	Community Pharmacy.	To collect prescription medication.				Know /Have heard of	Know /Have heard of	Know /Have heard of	Know /Have heard of	Know /Have heard of	Know /Have heard of	Know /Have heard of	Do not know / Have not heard of	Do not know / Have not heard of	Know /Have heard of		Extremely important.	Extremely important.	Extremely important.	Extremely important.	Extremely important.	Extremely important.	Extremely important.	Extremely important.	Extremely important.	Extremely important.	Agree.	Strongly agree.	Strongly agree.	Agree.
454	Male.	Saudi.	Married.	35-26	University degree.	Employed.	12000-7001	No.	No.	No.		Obesity.							Community Pharmacy.	Community Pharmacy.			To purchase sanitary/cosmetic products		Do not know / Have not heard of	Do not know / Have not heard of	Do not know / Have not heard of	Do not know / Have not heard of	Do not know / Have not heard of	Know /Have heard of	Do not know / Have not heard of	Know /Have heard of	Do not know / Have not heard of	Do not know / Have not heard of		Extremely important.	Extremely important.	Extremely important.	Important.	Extremely important.	Extremely important.	Extremely important.	Extremely important.	Extremely important.	Extremely important.	Strongly agree.	Agree.	Agree.	Agree.
455	Male.	Saudi.	Single.	25-18	University degree.	Unemployed.	3000 or less.	No.	No.	Current smoker.	No.								Primary Health Care Centre or Clinic.	Community Pharmacy.				To get other healthcare services.
456	Male.	Non Saudi.	Single.	45-36	University degree.	Employed.	18000-12001	yes.	No.	No.	No.								Searching online medical websites.	Searching online medical websites				To get other healthcare services.	Do not know / Have not heard of	Do not know / Have not heard of	Do not know / Have not heard of	Do not know / Have not heard of	Do not know / Have not heard of	Do not know / Have not heard of	Do not know / Have not heard of	Do not know / Have not heard of	Do not know / Have not heard of	Do not know / Have not heard of		Extremely important.	Extremely important.	Extremely important.	Extremely important.	Extremely important.	Extremely important.	Extremely important.	Extremely important.	Extremely important.	Extremely important.	Agree.	Agree.	Agree.	Agree.
457	Male.	Saudi.	Single.	35-26	University degree.	Employed.	3000 or less.	No.	No.	Current smoker.	No.								Searching online medical websites.	Searching online medical websites		To collect over the counter (OTC) medication.			Do not know / Have not heard of	Do not know / Have not heard of	Do not know / Have not heard of	Do not know / Have not heard of	Do not know / Have not heard of	Do not know / Have not heard of	Do not know / Have not heard of	Do not know / Have not heard of	Do not know / Have not heard of	Do not know / Have not heard of		Neutral.	Neutral.	Neutral.	Neutral.	Neutral.	Neutral.	Neutral.	Neutral.	Neutral.	Neutral.	Natural.	Natural.	Natural.	Natural.
458	Male.	Saudi.	Married.	35-26	Diploma.	Employed.	12000-7001	No.	No.	No.								Other.	Primary Health Care Centre or Clinic.	Primary Health Care Centre or Clinic.			To purchase sanitary/cosmetic products		Know /Have heard of	Do not know / Have not heard of	Know /Have heard of	Know /Have heard of	Do not know / Have not heard of	Do not know / Have not heard of	Know /Have heard of	Know /Have heard of	Know /Have heard of	Know /Have heard of		Important.	Important.	Important.	Important.	Neutral.	Extremely important.	Neutral.	Important.	Important.	Extremely important.	Agree.	Agree.	Agree.	Natural.
459	Male.	Saudi.	Married.	35-26	University degree.	Unemployed.	3000 or less.	No.	No.	Current smoker.	No.								Hospital.	Primary Health Care Centre or Clinic.	To collect prescription medication.				Do not know / Have not heard of	Do not know / Have not heard of	Do not know / Have not heard of	Know /Have heard of	Do not know / Have not heard of	Do not know / Have not heard of	Know /Have heard of	Know /Have heard of	Do not know / Have not heard of	Do not know / Have not heard of		Important.	Not important at all.	Extremely important.	Extremely important.	Important.	Extremely important.	Extremely important.	Extremely important.	Extremely important.	Extremely important.	Agree.	Agree.	Agree.	Agree.
460	Female.	Saudi.	Married.	45-36	University degree.	Employed.	12000-7001	No.	No.	No.		Obesity.							Community Pharmacy.	Hospital.	To collect prescription medication.				Do not know / Have not heard of	Do not know / Have not heard of	Do not know / Have not heard of	Know /Have heard of	Do not know / Have not heard of	Do not know / Have not heard of	Do not know / Have not heard of	Do not know / Have not heard of	Do not know / Have not heard of	Do not know / Have not heard of		Extremely important.	Extremely important.	Extremely important.	Extremely important.	Extremely important.	Extremely important.	Extremely important.	Extremely important.	Extremely important.	Extremely important.	Natural.	Natural.	Agree.	Agree.
461	Female.	Saudi.	Married.	45-36	University degree.	Employed.	7000-3000	No.	No.	No.	No.								SEHA Application on your Mobile. or Calling 937.	Community Pharmacy.	To collect prescription medication.		To purchase sanitary/cosmetic products		Know /Have heard of	Do not know / Have not heard of	Do not know / Have not heard of	Know /Have heard of	Do not know / Have not heard of	Do not know / Have not heard of	Do not know / Have not heard of	Do not know / Have not heard of	Do not know / Have not heard of	Know /Have heard of		Extremely important.	Important.	Neutral.	Important.	Important.	Extremely important.	Extremely important.	Important.	Important.	Extremely important.	Agree.	Natural.	Strongly agree.	Agree.
462	Female.	Saudi.	Single.	25-18	Master degree (e.g. MA, MSc).	Unemployed.	Undisclosed.	No.	No.	No.	No.								I do not usually consult anyone, anywhere.	Searching online medical websites			To purchase sanitary/cosmetic products		Do not know / Have not heard of	Do not know / Have not heard of	Know /Have heard of	Know /Have heard of	Do not know / Have not heard of	Do not know / Have not heard of	Know /Have heard of	Know /Have heard of	Know /Have heard of	Know /Have heard of		Important.	Extremely important.	Extremely important.	Extremely important.	Extremely important.	Extremely important.	Extremely important.	Extremely important.	Extremely important.	Extremely important.	Natural.	Agree.	Agree.	Agree.
463	Female.	Saudi.	Married.	45-36	University degree.	Employed.	12000-7001	No.	No.	No.	No.								I do not usually consult anyone, anywhere.	Community Pharmacy.			To purchase sanitary/cosmetic products		Know /Have heard of	Do not know / Have not heard of	Do not know / Have not heard of	Do not know / Have not heard of	Do not know / Have not heard of	Do not know / Have not heard of	Do not know / Have not heard of	Do not know / Have not heard of	Do not know / Have not heard of	Do not know / Have not heard of		Important.	Extremely important.	Neutral.	Not important.	Important.	Not important at all.	Important.	Extremely important.	Neutral.	Important.	Agree.	Agree.	Agree.	Agree.
464	Female.	Saudi.	Married.	55-46	Diploma.	Retired.	12000-7001	No.	No.	No.								Other.	I do not usually consult anyone, anywhere.	Hospital.	To collect prescription medication.		To purchase sanitary/cosmetic products		Do not know / Have not heard of	Know /Have heard of	Know /Have heard of	Know /Have heard of	Do not know / Have not heard of	Know /Have heard of	Know /Have heard of	Know /Have heard of	Know /Have heard of	Know /Have heard of		Extremely important.	Extremely important.	Extremely important.	Extremely important.	Extremely important.	Extremely important.	Extremely important.	Extremely important.	Extremely important.	Extremely important.	Strongly disagree.	Strongly disagree.	Strongly disagree.	Strongly disagree.
465	Male.	Saudi.	Married.	55-46	University degree.	Employed.	18000-12001	No.	No.	Current smoker.	No.								Community Pharmacy.	Community Pharmacy.	To collect prescription medication.				Do not know / Have not heard of	Do not know / Have not heard of	Do not know / Have not heard of	Do not know / Have not heard of	Do not know / Have not heard of	Do not know / Have not heard of	Do not know / Have not heard of	Do not know / Have not heard of	Do not know / Have not heard of	Know /Have heard of		Neutral.	Neutral.	Not important at all.	Neutral.	Neutral.	Neutral.	Neutral.	Neutral.	Neutral.	Important.	Agree.	Agree.	Agree.	Agree.
466	Male.	Saudi.	Married.	65-56	Diploma.	Retired.	25000-18001	No.	No.	No.		Obesity.	Diabetes mellitus.	Blood Pressure Patient.					Primary Health Care Centre or Clinic.	Primary Health Care Centre or Clinic.	To collect prescription medication.				Know /Have heard of	Do not know / Have not heard of	Do not know / Have not heard of	Do not know / Have not heard of	Do not know / Have not heard of	Do not know / Have not heard of	Do not know / Have not heard of	Do not know / Have not heard of	Do not know / Have not heard of	Do not know / Have not heard of		Extremely important.	Important.	Extremely important.	Extremely important.	Important.	Neutral.	Extremely important.	Extremely important.	Extremely important.	Important.	Strongly agree.	Agree.	Natural.	Agree.
467	Male.	Saudi.	Married.	55-46	University degree.	Employed.	18000-12001	No.	No.	No.			Diabetes mellitus.						Community Pharmacy.	Searching online medical websites	To collect prescription medication.				Know /Have heard of	Do not know / Have not heard of	Know /Have heard of	Know /Have heard of	Do not know / Have not heard of	Do not know / Have not heard of	Do not know / Have not heard of	Know /Have heard of	Do not know / Have not heard of	Know /Have heard of		Extremely important.	Important.	Extremely important.	Extremely important.	Important.	Important.	Important.	Important.	Extremely important.	Extremely important.	Agree.	Agree.	Agree.	Strongly agree.
468	Male.	Saudi.	Married.	55-46	University degree.	Employed.	25000-18001	No.	No.	No.				Blood Pressure Patient.					Community Pharmacy.	Community Pharmacy.		To collect over the counter (OTC) medication.			Know /Have heard of	Do not know / Have not heard of	Do not know / Have not heard of	Know /Have heard of	Do not know / Have not heard of	Do not know / Have not heard of	Do not know / Have not heard of	Do not know / Have not heard of	Do not know / Have not heard of	Know /Have heard of		Important.	Neutral.	Important.	Not important.	Neutral.	Not important.	Not important.	Important.	Extremely important.	Important.	Agree.	Natural.	Agree.	Agree.
469	Female.	Saudi.	Married.	35-26	University degree.	Unemployed.	25000-18001	No.	No.	No.	No.								Searching online medical websites.	SEHA Application on your Mobile. or Calling 937.	To collect prescription medication.		To purchase sanitary/cosmetic products		Know /Have heard of	Know /Have heard of	Do not know / Have not heard of	Know /Have heard of	Do not know / Have not heard of	Do not know / Have not heard of	Do not know / Have not heard of	Do not know / Have not heard of	Do not know / Have not heard of	Know /Have heard of		Extremely important.	Extremely important.	Extremely important.	Extremely important.	Extremely important.	Extremely important.	Extremely important.	Extremely important.	Extremely important.	Extremely important.	Agree.	Natural.	Agree.	Strongly agree.
470	Female.	Saudi.	Married.	45-36	University degree.	Employed.	12000-7001	No.	No.	No.								Other.	Community Pharmacy.	Hospital.	To collect prescription medication.	To collect over the counter (OTC) medication.	To purchase sanitary/cosmetic products		Do not know / Have not heard of	Do not know / Have not heard of	Know /Have heard of	Know /Have heard of	Do not know / Have not heard of	Do not know / Have not heard of	Do not know / Have not heard of	Know /Have heard of	Know /Have heard of	Know /Have heard of		Extremely important.	Extremely important.	Extremely important.	Extremely important.	Extremely important.	Extremely important.	Extremely important.	Extremely important.	Extremely important.	Extremely important.	Agree.	Agree.	Agree.	Agree.
471	Male.	Saudi.	Married.	55-46	High School or less.	Employed.	12000-7001	No.	No.	Previous smoker.			Diabetes mellitus.	Blood Pressure Patient.					Community Pharmacy.	I do not usually consult anyone, anywhere.	To collect prescription medication.				Know /Have heard of	Know /Have heard of	Know /Have heard of	Know /Have heard of	Know /Have heard of	Know /Have heard of	Do not know / Have not heard of	Do not know / Have not heard of	Do not know / Have not heard of	Know /Have heard of		Extremely important.	Important.	Extremely important.	Extremely important.	Extremely important.	Extremely important.	Extremely important.	Extremely important.	Extremely important.	Extremely important.	Agree.	Agree.	Strongly agree.	Strongly agree.
472	Female.	Non Saudi.	Married.	35-26	Master degree (e.g. MA, MSc).	Employed.	7000-3000	yes.	No.	No.	No.								Hospital.	Community Pharmacy.	To collect prescription medication.				Do not know / Have not heard of	Know /Have heard of	Know /Have heard of	Know /Have heard of	Know /Have heard of	Know /Have heard of	Do not know / Have not heard of	Know /Have heard of	Know /Have heard of	Know /Have heard of		Important.	Important.	Extremely important.	Extremely important.	Extremely important.	Extremely important.	Extremely important.	Extremely important.	Extremely important.	Extremely important.	Agree.	Agree.	Agree.	Strongly agree.
473	Male.	Saudi.	Married.	55-46	High School or less.	Employed.	25000-18001	yes.	No.	No.			Diabetes mellitus.						Hospital.	SEHA Application on your Mobile. or Calling 937.	To collect prescription medication.				Know /Have heard of	Do not know / Have not heard of	Know /Have heard of	Know /Have heard of	Do not know / Have not heard of	Do not know / Have not heard of	Do not know / Have not heard of	Do not know / Have not heard of	Know /Have heard of	Do not know / Have not heard of		Extremely important.	Extremely important.	Extremely important.	Extremely important.	Extremely important.	Extremely important.	Important.	Extremely important.	Extremely important.	Extremely important.	Agree.	Natural.	Agree.	Agree.
474	Male.	Saudi.	Married.	45-36	University degree.	Employed.	18000-12001	No.	No.	Current smoker.				Blood Pressure Patient.					Community Pharmacy.	Hospital.		To collect over the counter (OTC) medication.
475	Male.	Saudi.	Married.	55-46	University degree.	Employed.	12000-7001	No.	Yes.	Previous smoker.		Obesity.			Blood lipids (e.g. Cholesterol)				I do not know.	I do not know.	To collect prescription medication.
476	Female.	Saudi.	Married.	45-36	University degree.	Employed.	7000-3000	yes.	No.	No.	No.								Hospital.	Searching online medical websites	To collect prescription medication.
477	Male.	Saudi.	Single.	35-26	High School or less.	Employed.	7000-3000	yes.	No.	No.	No.								Primary Health Care Centre or Clinic.	Primary Health Care Centre or Clinic.			To purchase sanitary/cosmetic products		Do not know / Have not heard of	Do not know / Have not heard of	Do not know / Have not heard of	Know /Have heard of	Do not know / Have not heard of	Know /Have heard of	Do not know / Have not heard of	Do not know / Have not heard of	Do not know / Have not heard of	Do not know / Have not heard of		Important.	Not important at all.	Not important at all.	Not important at all.	Not important at all.	Not important at all.	Not important at all.	Not important at all.	Not important at all.	Not important at all.	Agree.	Agree.	Agree.	Agree.
478	Female.	Saudi.	Single.	35-26	Doctor of Philosophy (PhD) or equivalent.	Employed.	18000-12001	No.	No.	No.	No.								Searching online medical websites.	Searching online medical websites	To collect prescription medication.	To collect over the counter (OTC) medication.	To purchase sanitary/cosmetic products		Know /Have heard of	Know /Have heard of	Do not know / Have not heard of	Know /Have heard of	Know /Have heard of	Know /Have heard of	Know /Have heard of	Know /Have heard of	Know /Have heard of	Know /Have heard of		Extremely important.	Extremely important.	Extremely important.	Extremely important.	Extremely important.	Extremely important.	Extremely important.	Extremely important.	Extremely important.	Important.	Agree.	Agree.	Strongly agree.	Natural.
479	Male.	Saudi.	Single.	25-18	High School or less.	Employed.	7000-3000	No.	No.	No.	No.								Searching online medical websites.	Searching online medical websites		To collect over the counter (OTC) medication.	To purchase sanitary/cosmetic products		Know /Have heard of	Do not know / Have not heard of	Do not know / Have not heard of	Do not know / Have not heard of	Do not know / Have not heard of	Do not know / Have not heard of	Do not know / Have not heard of	Do not know / Have not heard of	Do not know / Have not heard of	Do not know / Have not heard of		Extremely important.	Extremely important.	Extremely important.	Neutral.	Neutral.	Extremely important.	Extremely important.	Important.	Extremely important.	Extremely important.	Agree.	Natural.	Strongly agree.	Agree.
480	Female.	Saudi.	Single.	25-18	High School or less.	Unemployed.	3000 or less.	No.	No.	No.	No.								I do not usually consult anyone, anywhere.	Searching online medical websites			To purchase sanitary/cosmetic products		Know /Have heard of	Know /Have heard of	Know /Have heard of	Know /Have heard of	Do not know / Have not heard of	Do not know / Have not heard of	Do not know / Have not heard of	Do not know / Have not heard of	Do not know / Have not heard of	Know /Have heard of		Important.	Important.	Extremely important.	Important.	Important.	Important.	Extremely important.	Important.	Extremely important.	Extremely important.	Natural.	Agree.	Agree.	Natural.
481	Female.	Saudi.	Single.	25-18	High School or less.	Unemployed.	3000 or less.	No.	No.	No.	No.								Community Pharmacy.	Searching online medical websites	To collect prescription medication.	To collect over the counter (OTC) medication.	To purchase sanitary/cosmetic products		Know /Have heard of	Do not know / Have not heard of	Know /Have heard of	Know /Have heard of	Know /Have heard of	Do not know / Have not heard of	Do not know / Have not heard of	Do not know / Have not heard of	Do not know / Have not heard of	Do not know / Have not heard of		Extremely important.	Extremely important.	Extremely important.	Extremely important.	Extremely important.	Important.	Extremely important.	Important.	Extremely important.	Extremely important.	Agree.	Agree.	Agree.	Natural.
482	Female.	Saudi.	Other.	55-46	University degree.	Employed.	25000-18001	No.	No.	No.			Diabetes mellitus.						SEHA Application on your Mobile. or Calling 937.	Community Pharmacy.	To collect prescription medication.				Know /Have heard of	Do not know / Have not heard of	Know /Have heard of	Know /Have heard of	Do not know / Have not heard of	Do not know / Have not heard of	Do not know / Have not heard of	Do not know / Have not heard of	Do not know / Have not heard of	Know /Have heard of		Extremely important.	Extremely important.	Extremely important.	Extremely important.	Extremely important.	Neutral.	Extremely important.	Extremely important.	Extremely important.	Extremely important.	Agree.	Agree.	Agree.	Natural.
483	Male.	Saudi.	Married.	45-36	Diploma.	Employed.	12000-7001	No.	No.	Previous smoker.	No.								I do not know.	SEHA Application on your Mobile. or Calling 937.	To collect prescription medication.	To collect over the counter (OTC) medication.	To purchase sanitary/cosmetic products		Do not know / Have not heard of	Do not know / Have not heard of	Do not know / Have not heard of	Do not know / Have not heard of	Do not know / Have not heard of	Do not know / Have not heard of	Do not know / Have not heard of	Do not know / Have not heard of	Do not know / Have not heard of	Know /Have heard of		Important.	Extremely important.	Extremely important.	Extremely important.	Extremely important.	Extremely important.	Extremely important.	Extremely important.	Important.	Extremely important.	Strongly agree.	Strongly agree.	Strongly agree.	Strongly agree.
484	Female.	Saudi.	Married.	45-36	University degree.	Employed.	18000-12001	No.	No.	No.	No.								Community Pharmacy.	I do not usually consult anyone, anywhere.		To collect over the counter (OTC) medication.	To purchase sanitary/cosmetic products		Do not know / Have not heard of	Do not know / Have not heard of	Do not know / Have not heard of	Know /Have heard of	Do not know / Have not heard of	Know /Have heard of	Do not know / Have not heard of	Know /Have heard of	Know /Have heard of	Know /Have heard of		Neutral.	Neutral.	Neutral.	Neutral.	Neutral.	Neutral.	Neutral.	Neutral.	Neutral.	Neutral.	Natural.	Natural.	Natural.	Natural.
485	Female.	Saudi.	Single.	45-36	University degree.	Employed.	12000-7001	No.	No.	No.	No.								I do not usually consult anyone, anywhere.	Community Pharmacy.			To purchase sanitary/cosmetic products		Know /Have heard of	Know /Have heard of	Know /Have heard of	Know /Have heard of	Know /Have heard of	Know /Have heard of	Know /Have heard of	Know /Have heard of	Know /Have heard of	Know /Have heard of		Important.	Extremely important.	Extremely important.	Important.	Neutral.	Extremely important.	Extremely important.	Important.	Extremely important.	Extremely important.	Agree.	Agree.	Agree.	Natural.
486	Male.	Saudi.	Married.	45-36	University degree.	Employed.	Undisclosed.	No.	No.	No.	No.								Hospital.	Hospital.	To collect prescription medication.		To purchase sanitary/cosmetic products
487	Male.	Saudi.	Married.	45-36	High School or less.	Employed.	More than 25000	yes.	No.	No.		Obesity.		Blood Pressure Patient.	Blood lipids (e.g. Cholesterol)				Hospital.	I do not usually consult anyone, anywhere.	To collect prescription medication.	To collect over the counter (OTC) medication.	To purchase sanitary/cosmetic products		Know /Have heard of	Do not know / Have not heard of	Know /Have heard of	Know /Have heard of	Do not know / Have not heard of	Do not know / Have not heard of	Do not know / Have not heard of	Know /Have heard of	Know /Have heard of	Know /Have heard of		Extremely important.	Extremely important.	Important.	Extremely important.	Important.	Important.	Extremely important.	Extremely important.	Extremely important.	Important.	Strongly agree.	Strongly agree.	Strongly agree.	Agree.
488	Female.	Saudi.	Married.	45-36	University degree.	Employed.	12000-7001	yes.	No.	No.	No.								Hospital.	SEHA Application on your Mobile. or Calling 937.		To collect over the counter (OTC) medication.			Do not know / Have not heard of	Do not know / Have not heard of	Know /Have heard of	Know /Have heard of	Know /Have heard of	Do not know / Have not heard of	Do not know / Have not heard of	Know /Have heard of	Do not know / Have not heard of	Know /Have heard of		Important.	Important.	Extremely important.	Extremely important.	Extremely important.	Extremely important.	Extremely important.	Extremely important.	Extremely important.	Extremely important.	Agree.	Strongly agree.	Agree.	Agree.
489	Female.	Saudi.	Married.	45-36	Diploma.	Employed.	7000-3000	No.	No.	No.	No.								I do not usually consult anyone, anywhere.	Community Pharmacy.		To collect over the counter (OTC) medication.			Do not know / Have not heard of	Do not know / Have not heard of	Do not know / Have not heard of	Know /Have heard of	Do not know / Have not heard of	Do not know / Have not heard of	Do not know / Have not heard of	Do not know / Have not heard of	Do not know / Have not heard of	Do not know / Have not heard of		Extremely important.	Extremely important.	Extremely important.	Extremely important.	Extremely important.	Extremely important.	Extremely important.	Extremely important.	Extremely important.	Extremely important.	Strongly agree.	Agree.	Agree.	Agree.
490	Male.	Saudi.	Married.	Over 65	High School or less.	Retired.	Undisclosed.	No.	No.	No.		Obesity.	Diabetes mellitus.	Blood Pressure Patient.	Blood lipids (e.g. Cholesterol)				SEHA Application on your Mobile. or Calling 937.	SEHA Application on your Mobile. or Calling 937.	To collect prescription medication.
491	Female.	Saudi.	Married.	65-56	University degree.	Retired.	7000-3000	No.	No.	No.			Diabetes mellitus.						Community Pharmacy.	I do not usually consult anyone, anywhere.	To collect prescription medication.				Do not know / Have not heard of	Know /Have heard of	Know /Have heard of	Know /Have heard of	Know /Have heard of	Know /Have heard of	Do not know / Have not heard of	Do not know / Have not heard of	Do not know / Have not heard of	Know /Have heard of		Important.	Important.	Neutral.	Important.	Important.	Important.	Important.	Extremely important.	Important.	Important.	Agree.	Agree.	Natural.	Agree.
492	Female.	Saudi.	Married.	45-36	University degree.	Employed.	7000-3000	No.	Yes.	No.	No.								Searching online medical websites.	Searching online medical websites			To purchase sanitary/cosmetic products		Know /Have heard of	Know /Have heard of	Know /Have heard of	Know /Have heard of	Do not know / Have not heard of	Do not know / Have not heard of	Do not know / Have not heard of	Know /Have heard of	Do not know / Have not heard of	Know /Have heard of		Extremely important.	Extremely important.	Extremely important.	Extremely important.	Extremely important.	Extremely important.	Extremely important.	Extremely important.	Extremely important.	Extremely important.	Agree.	Agree.	Strongly agree.	Agree.
493	Female.	Saudi.	Married.	45-36	University degree.	Employed.	12000-7001	No.	No.	No.			Diabetes mellitus.						Community Pharmacy.	Hospital.			To purchase sanitary/cosmetic products		Know /Have heard of	Do not know / Have not heard of	Do not know / Have not heard of	Know /Have heard of	Know /Have heard of	Know /Have heard of	Know /Have heard of	Do not know / Have not heard of	Know /Have heard of	Know /Have heard of		Important.	Extremely important.	Extremely important.	Extremely important.	Important.	Extremely important.	Extremely important.	Important.	Extremely important.	Extremely important.	Strongly agree.	Strongly agree.	Strongly agree.	Strongly agree.
494	Female.	Saudi.	Married.	45-36	University degree.	Employed.	12000-7001	No.	No.	No.	No.								Community Pharmacy.	Community Pharmacy.	To collect prescription medication.	To collect over the counter (OTC) medication.	To purchase sanitary/cosmetic products	To get other healthcare services.
495	Female.	Saudi.	Married.	55-46	University degree.	Employed.	18000-12001	No.	No.	No.		Obesity.							Community Pharmacy.	Community Pharmacy.		To collect over the counter (OTC) medication.			Know /Have heard of	Do not know / Have not heard of	Know /Have heard of	Know /Have heard of	Do not know / Have not heard of	Do not know / Have not heard of	Do not know / Have not heard of	Do not know / Have not heard of	Do not know / Have not heard of	Know /Have heard of		Extremely important.	Extremely important.	Important.	Extremely important.	Extremely important.	Extremely important.	Extremely important.	Extremely important.	Extremely important.	Extremely important.	Agree.	Agree.	Agree.	Agree.
496	Male.	Saudi.	Married.	55-46	University degree.	Employed.	12000-7001	yes.	No.	No.	No.								Hospital.	Community Pharmacy.				To get other healthcare services.	Do not know / Have not heard of	Do not know / Have not heard of	Know /Have heard of	Know /Have heard of	Do not know / Have not heard of	Know /Have heard of	Know /Have heard of	Know /Have heard of	Do not know / Have not heard of	Know /Have heard of		Neutral.	Not important.	Neutral.	Extremely important.	Neutral.	Neutral.	Neutral.	Important.	Extremely important.	Important.	Strongly agree.	Agree.	Strongly agree.	Agree.
497	Female.	Saudi.	Married.	45-36	Diploma.	Employed.	7000-3000	yes.	No.	No.	No.								Community Pharmacy.	SEHA Application on your Mobile. or Calling 937.		To collect over the counter (OTC) medication.	To purchase sanitary/cosmetic products		Know /Have heard of	Do not know / Have not heard of	Know /Have heard of	Know /Have heard of	Do not know / Have not heard of	Do not know / Have not heard of	Know /Have heard of	Do not know / Have not heard of	Know /Have heard of	Know /Have heard of		Extremely important.	Extremely important.	Important.	Important.	Extremely important.	Extremely important.	Extremely important.	Important.	Neutral.	Important.	Agree.	Agree.	Agree.	Agree.
498	Female.	Saudi.	Married.	45-36	Diploma.	Employed.	7000-3000	No.	No.	No.	No.								I do not usually consult anyone, anywhere.	Community Pharmacy.		To collect over the counter (OTC) medication.
499	Male.	Saudi.	Married.	45-36	University degree.	Employed.	18000-12001	No.	No.	No.	No.								Community Pharmacy.	Community Pharmacy.	To collect prescription medication.	To collect over the counter (OTC) medication.			Do not know / Have not heard of	Do not know / Have not heard of	Do not know / Have not heard of	Know /Have heard of	Do not know / Have not heard of	Do not know / Have not heard of	Know /Have heard of	Do not know / Have not heard of	Do not know / Have not heard of	Know /Have heard of		Extremely important.	Extremely important.	Extremely important.	Important.	Extremely important.	Important.	Important.	Important.	Important.	Extremely important.	Agree.	Agree.	Natural.	Agree.
500	Female.	Saudi.	Married.	45-36	University degree.	Employed.	12000-7001	yes.	No.	No.								Other.	Community Pharmacy.	Community Pharmacy.	To collect prescription medication.				Do not know / Have not heard of	Do not know / Have not heard of	Do not know / Have not heard of	Know /Have heard of	Do not know / Have not heard of	Do not know / Have not heard of	Do not know / Have not heard of	Do not know / Have not heard of	Do not know / Have not heard of	Know /Have heard of		Extremely important.	Extremely important.	Extremely important.	Extremely important.	Extremely important.	Extremely important.	Extremely important.	Extremely important.	Extremely important.	Extremely important.	Agree.	Agree.	Strongly agree.	Agree.
501	Male.	Saudi.	Married.	45-36	University degree.	Employed.	12000-7001	No.	No.	Previous smoker.	No.								Community Pharmacy.	Primary Health Care Centre or Clinic.		To collect over the counter (OTC) medication.			Know /Have heard of	Know /Have heard of	Know /Have heard of	Do not know / Have not heard of	Do not know / Have not heard of	Do not know / Have not heard of	Do not know / Have not heard of	Do not know / Have not heard of	Do not know / Have not heard of	Do not know / Have not heard of		Important.	Important.	Important.	Neutral.	Important.	Important.	Important.	Important.	Important.	Important.	Strongly agree.	Agree.	Strongly agree.	Strongly agree.
502	Male.	Saudi.	Married.	45-36	University degree.	Employed.	18000-12001	yes.	No.	Current smoker.					Blood lipids (e.g. Cholesterol)				Community Pharmacy.	Hospital.			To purchase sanitary/cosmetic products	To get other healthcare services.	Know /Have heard of	Know /Have heard of	Know /Have heard of	Know /Have heard of	Know /Have heard of	Know /Have heard of	Do not know / Have not heard of	Know /Have heard of	Do not know / Have not heard of	Know /Have heard of		Extremely important.	Extremely important.	Extremely important.	Extremely important.	Extremely important.	Extremely important.	Extremely important.	Extremely important.	Extremely important.	Extremely important.	Strongly agree.	Strongly agree.	Strongly agree.	Strongly agree.
503	Female.	Saudi.	Married.	45-36	University degree.	Employed.	12000-7001	No.	No.	No.	No.								Community Pharmacy.	SEHA Application on your Mobile. or Calling 937.			To purchase sanitary/cosmetic products		Know /Have heard of	Do not know / Have not heard of	Do not know / Have not heard of	Know /Have heard of	Do not know / Have not heard of	Do not know / Have not heard of	Do not know / Have not heard of	Do not know / Have not heard of	Know /Have heard of	Do not know / Have not heard of		Not important at all.	Extremely important.	Not important.	Important.	Not important.	Important.	Important.	Extremely important.	Extremely important.	Extremely important.	Strongly disagree.	Agree.	Agree.	Agree.
504	Male.	Saudi.	Married.	55-46	Doctor of Philosophy (PhD) or equivalent.	Employed.	Undisclosed.	No.	No.	No.	No.								Primary Health Care Centre or Clinic.	Community Pharmacy.	To collect prescription medication.	To collect over the counter (OTC) medication.	To purchase sanitary/cosmetic products	To get other healthcare services.	Know /Have heard of	Do not know / Have not heard of	Do not know / Have not heard of	Know /Have heard of	Know /Have heard of	Do not know / Have not heard of	Do not know / Have not heard of	Know /Have heard of	Know /Have heard of	Know /Have heard of		Important.	Neutral.	Important.	Important.	Important.	Important.	Neutral.	Important.	Important.	Important.	Agree.	Agree.	Agree.	Natural.
505	Male.	Saudi.	Married.	35-26	Diploma.	Employed.	12000-7001	No.	No.	Current smoker.	No.								Searching online medical websites.	I do not usually consult anyone, anywhere.		To collect over the counter (OTC) medication.			Know /Have heard of	Know /Have heard of	Know /Have heard of	Know /Have heard of	Do not know / Have not heard of	Do not know / Have not heard of	Do not know / Have not heard of	Know /Have heard of	Know /Have heard of	Know /Have heard of		Important.	Extremely important.	Extremely important.	Extremely important.	Extremely important.	Extremely important.	Extremely important.	Extremely important.	Extremely important.	Extremely important.	Strongly agree.	Strongly agree.	Strongly agree.	Strongly agree.
506	Male.	Saudi.	Married.	45-36	Diploma.	Employed.	18000-12001	yes.	No.	No.	No.								Community Pharmacy.	Community Pharmacy.		To collect over the counter (OTC) medication.	To purchase sanitary/cosmetic products		Know /Have heard of	Do not know / Have not heard of	Know /Have heard of	Know /Have heard of	Do not know / Have not heard of	Do not know / Have not heard of	Do not know / Have not heard of	Do not know / Have not heard of	Do not know / Have not heard of	Do not know / Have not heard of		Extremely important.	Extremely important.	Extremely important.	Extremely important.	Extremely important.	Extremely important.	Extremely important.	Extremely important.	Extremely important.	Extremely important.	Strongly agree.	Agree.	Strongly agree.	Strongly agree.
507	Male.	Saudi.	Married.	55-46	University degree.	Employed.	More than 25000	yes.	No.	No.	No.								Searching online medical websites.	Searching online medical websites			To purchase sanitary/cosmetic products		Know /Have heard of	Know /Have heard of	Know /Have heard of	Know /Have heard of	Do not know / Have not heard of	Do not know / Have not heard of	Do not know / Have not heard of	Do not know / Have not heard of	Do not know / Have not heard of	Do not know / Have not heard of		Important.	Important.	Extremely important.	Extremely important.	Important.	Important.	Extremely important.	Neutral.	Extremely important.	Important.	Agree.	Agree.	Agree.	Agree.
508	Male.	Saudi.	Married.	45-36	Master degree (e.g. MA, MSc).	Employed.	More than 25000	yes.	No.	No.	No.								Primary Health Care Centre or Clinic.	Community Pharmacy.	To collect prescription medication.	To collect over the counter (OTC) medication.	To purchase sanitary/cosmetic products	To get other healthcare services.	Know /Have heard of	Know /Have heard of	Know /Have heard of	Do not know / Have not heard of	Do not know / Have not heard of	Do not know / Have not heard of	Do not know / Have not heard of	Do not know / Have not heard of	Do not know / Have not heard of	Do not know / Have not heard of		Important.	Extremely important.	Important.	Important.	Important.	Important.	Important.	Important.	Important.	Important.	Agree.	Agree.	Agree.	Natural.
509	Female.	Saudi.	Married.	55-46	University degree.	Employed.	18000-12001	No.	No.	No.	No.								Searching online medical websites.	Searching online medical websites	To collect prescription medication.	To collect over the counter (OTC) medication.	To purchase sanitary/cosmetic products		Know /Have heard of	Do not know / Have not heard of	Know /Have heard of	Know /Have heard of	Do not know / Have not heard of	Do not know / Have not heard of	Do not know / Have not heard of	Know /Have heard of	Know /Have heard of	Know /Have heard of		Extremely important.	Extremely important.	Important.	Extremely important.	Extremely important.	Extremely important.	Extremely important.	Extremely important.	Extremely important.	Extremely important.	Strongly agree.	Agree.	Strongly agree.	Strongly agree.
510	Male.	Saudi.	Married.	45-36	University degree.	Employed.	18000-12001	No.	No.	Current smoker.	No.								SEHA Application on your Mobile. or Calling 937.	Community Pharmacy.	To collect prescription medication.	To collect over the counter (OTC) medication.			Know /Have heard of	Do not know / Have not heard of	Know /Have heard of	Know /Have heard of	Do not know / Have not heard of	Do not know / Have not heard of	Do not know / Have not heard of	Do not know / Have not heard of	Do not know / Have not heard of	Do not know / Have not heard of		Extremely important.	Important.	Important.	Extremely important.	Important.	Important.	Important.	Important.	Extremely important.	Important.	Agree.	Natural.	Agree.	Agree.
511	Male.	Saudi.	Married.	45-36	University degree.	Employed.	18000-12001	yes.	No.	No.	No.								I do not usually consult anyone, anywhere.	Hospital.		To collect over the counter (OTC) medication.			Do not know / Have not heard of	Do not know / Have not heard of	Know /Have heard of	Know /Have heard of	Do not know / Have not heard of	Do not know / Have not heard of	Do not know / Have not heard of	Do not know / Have not heard of	Do not know / Have not heard of	Do not know / Have not heard of		Extremely important.	Important.	Extremely important.	Extremely important.	Extremely important.	Extremely important.	Extremely important.	Neutral.	Neutral.	Extremely important.
512	Female.	Saudi.	Married.	45-36	University degree.	Employed.	18000-12001	No.	No.	No.		Obesity.				Asthma/Allergic asthma.	Osteoporosis.		Primary Health Care Centre or Clinic.	Searching online medical websites			To purchase sanitary/cosmetic products	To get other healthcare services.	Do not know / Have not heard of	Do not know / Have not heard of	Know /Have heard of	Know /Have heard of	Do not know / Have not heard of	Do not know / Have not heard of	Do not know / Have not heard of	Do not know / Have not heard of	Do not know / Have not heard of	Know /Have heard of		Extremely important.	Extremely important.	Important.	Important.	Important.	Important.	Important.	Important.	Important.	Extremely important.	Agree.	Agree.	Agree.	Agree.
513	Male.	Saudi.	Married.	45-36	University degree.	Employed.	More than 25000	yes.	No.	Current smoker.				Blood Pressure Patient.					Hospital.	Hospital.		To collect over the counter (OTC) medication.			Do not know / Have not heard of	Know /Have heard of	Know /Have heard of	Do not know / Have not heard of	Do not know / Have not heard of	Do not know / Have not heard of	Do not know / Have not heard of	Do not know / Have not heard of	Do not know / Have not heard of	Do not know / Have not heard of		Extremely important.	Extremely important.	Extremely important.	Extremely important.	Extremely important.	Extremely important.	Extremely important.	Extremely important.	Extremely important.	Extremely important.	Strongly agree.	Strongly disagree.	Agree.	Natural.
514	Female.	Saudi.	Married.	45-36	University degree.	Employed.	12000-7001	No.	No.	No.	No.								SEHA Application on your Mobile. or Calling 937.	SEHA Application on your Mobile. or Calling 937.	To collect prescription medication.	To collect over the counter (OTC) medication.	To purchase sanitary/cosmetic products		Know /Have heard of	Do not know / Have not heard of	Do not know / Have not heard of	Know /Have heard of	Do not know / Have not heard of	Do not know / Have not heard of	Do not know / Have not heard of	Do not know / Have not heard of	Do not know / Have not heard of	Do not know / Have not heard of		Extremely important.	Important.	Extremely important.	Important.	Extremely important.	Extremely important.	Important.	Important.	Important.	Important.	Agree.	Natural.	Agree.	Agree.
515	Female.	Saudi.	Married.	45-36	University degree.	Employed.	12000-7001	yes.	No.	No.								Other.	Primary Health Care Centre or Clinic.	SEHA Application on your Mobile. or Calling 937.				To get other healthcare services.	Know /Have heard of	Do not know / Have not heard of	Do not know / Have not heard of	Know /Have heard of	Do not know / Have not heard of	Do not know / Have not heard of	Do not know / Have not heard of	Know /Have heard of	Know /Have heard of	Do not know / Have not heard of		Important.	Important.	Extremely important.	Important.	Important.	Important.	Extremely important.	Extremely important.	Extremely important.	Important.	Strongly agree.	Agree.	Strongly agree.	Agree.
516	Male.	Saudi.	Married.	55-46	University degree.	Employed.	25000-18001	No.	No.	No.				Blood Pressure Patient.					Searching online medical websites.	I do not usually consult anyone, anywhere.		To collect over the counter (OTC) medication.		To get other healthcare services.	Know /Have heard of	Do not know / Have not heard of	Do not know / Have not heard of	Know /Have heard of	Do not know / Have not heard of	Do not know / Have not heard of	Do not know / Have not heard of	Do not know / Have not heard of	Do not know / Have not heard of	Do not know / Have not heard of		Extremely important.	Extremely important.	Important.	Extremely important.	Extremely important.	Extremely important.	Extremely important.	Extremely important.	Extremely important.	Extremely important.	Strongly agree.	Natural.	Strongly agree.	Agree.
517	Male.	Saudi.	Married.	55-46	University degree.	Employed.	12000-7001	No.	No.	No.				Blood Pressure Patient.	Blood lipids (e.g. Cholesterol)				Community Pharmacy.	Primary Health Care Centre or Clinic.	To collect prescription medication.	To collect over the counter (OTC) medication.			Do not know / Have not heard of	Do not know / Have not heard of	Know /Have heard of	Know /Have heard of	Know /Have heard of	Do not know / Have not heard of	Do not know / Have not heard of	Do not know / Have not heard of	Do not know / Have not heard of	Do not know / Have not heard of		Extremely important.	Extremely important.	Extremely important.	Important.	Important.	Important.	Important.	Extremely important.	Extremely important.	Extremely important.	Natural.	Agree.	Agree.	Agree.
518	Female.	Saudi.	Married.	45-36	University degree.	Employed.	12000-7001	No.	No.	No.	No.								SEHA Application on your Mobile. or Calling 937.	SEHA Application on your Mobile. or Calling 937.			To purchase sanitary/cosmetic products		Do not know / Have not heard of	Do not know / Have not heard of	Know /Have heard of	Know /Have heard of	Do not know / Have not heard of	Do not know / Have not heard of	Do not know / Have not heard of	Do not know / Have not heard of	Do not know / Have not heard of	Do not know / Have not heard of		Extremely important.	Extremely important.	Extremely important.	Extremely important.	Important.	Extremely important.	Extremely important.	Extremely important.	Important.	Extremely important.	Agree.	Agree.	Agree.	Agree.
519	Female.	Saudi.	Married.	45-36	University degree.	Employed.	18000-12001	yes.	No.	No.	No.								Hospital.	Community Pharmacy.			To purchase sanitary/cosmetic products		Do not know / Have not heard of	Know /Have heard of	Know /Have heard of	Know /Have heard of	Do not know / Have not heard of	Do not know / Have not heard of	Do not know / Have not heard of	Do not know / Have not heard of	Do not know / Have not heard of	Do not know / Have not heard of		Important.	Not important.	Not important.	Important.	Important.	Important.	Important.	Not important at all.	Not important at all.	Not important.	Agree.	Agree.	Natural.	Agree.
520	Female.	Saudi.	Married.	45-36	University degree.	Employed.	12000-7001	No.	No.	No.		Obesity.							Primary Health Care Centre or Clinic.	Community Pharmacy.	To collect prescription medication.	To collect over the counter (OTC) medication.			Do not know / Have not heard of	Do not know / Have not heard of	Do not know / Have not heard of	Do not know / Have not heard of	Do not know / Have not heard of	Do not know / Have not heard of	Do not know / Have not heard of	Do not know / Have not heard of	Do not know / Have not heard of	Do not know / Have not heard of		Extremely important.	Extremely important.	Extremely important.	Extremely important.	Extremely important.	Extremely important.	Extremely important.	Extremely important.	Extremely important.	Extremely important.	Strongly agree.	Strongly agree.	Strongly agree.	Strongly agree.
521	Male.	Saudi.	Married.	55-46	University degree.	Employed.	More than 25000	yes.	No.	No.	No.								Primary Health Care Centre or Clinic.	SEHA Application on your Mobile. or Calling 937.	To collect prescription medication.	To collect over the counter (OTC) medication.	To purchase sanitary/cosmetic products	To get other healthcare services.	Do not know / Have not heard of	Know /Have heard of	Know /Have heard of	Know /Have heard of	Know /Have heard of	Do not know / Have not heard of	Do not know / Have not heard of	Do not know / Have not heard of	Do not know / Have not heard of	Do not know / Have not heard of		Important.	Important.	Extremely important.	Extremely important.	Extremely important.	Important.	Important.	Extremely important.	Extremely important.	Extremely important.	Strongly agree.	Disagree.	Agree.	Agree.
522	Female.	Saudi.	Married.	45-36	Diploma.	Employed.	12000-7001	No.	No.	No.	No.								Community Pharmacy.	Hospital.				To get other healthcare services.	Do not know / Have not heard of	Do not know / Have not heard of	Know /Have heard of	Know /Have heard of	Do not know / Have not heard of	Know /Have heard of	Know /Have heard of	Know /Have heard of	Know /Have heard of	Know /Have heard of		Not important at all.	Not important at all.	Extremely important.	Important.	Neutral.	Neutral.	Not important at all.	Important.	Important.	Important.	Agree.	Agree.	Strongly agree.	Natural.
523	Female.	Saudi.	Married.	45-36	University degree.	Employed.	18000-12001	No.	No.	No.			Diabetes mellitus.						Primary Health Care Centre or Clinic.	Community Pharmacy.	To collect prescription medication.				Know /Have heard of	Know /Have heard of	Know /Have heard of	Know /Have heard of	Do not know / Have not heard of	Know /Have heard of	Know /Have heard of	Know /Have heard of	Know /Have heard of	Know /Have heard of		Extremely important.	Extremely important.	Extremely important.	Extremely important.	Extremely important.	Extremely important.	Extremely important.	Extremely important.	Extremely important.	Extremely important.	Agree.	Agree.	Agree.	Agree.
524	Female.	Saudi.	Married.	55-46	University degree.	Employed.	18000-12001	No.	No.	No.	No.								Community Pharmacy.	Community Pharmacy.	To collect prescription medication.		To purchase sanitary/cosmetic products		Do not know / Have not heard of	Do not know / Have not heard of	Do not know / Have not heard of	Do not know / Have not heard of	Do not know / Have not heard of	Do not know / Have not heard of	Do not know / Have not heard of	Do not know / Have not heard of	Do not know / Have not heard of	Do not know / Have not heard of		Extremely important.	Important.	Extremely important.	Extremely important.	Extremely important.	Extremely important.	Extremely important.	Extremely important.	Extremely important.	Extremely important.	Natural.	Natural.	Agree.	Agree.
525	Female.	Non Saudi.	Married.	45-36	University degree.	Unemployed.	3000 or less.	yes.	No.	No.	No.								Primary Health Care Centre or Clinic.	Community Pharmacy.	To collect prescription medication.	To collect over the counter (OTC) medication.	To purchase sanitary/cosmetic products		Do not know / Have not heard of	Do not know / Have not heard of	Do not know / Have not heard of	Do not know / Have not heard of	Know /Have heard of	Know /Have heard of	Do not know / Have not heard of	Do not know / Have not heard of	Do not know / Have not heard of	Know /Have heard of		Extremely important.	Extremely important.	Extremely important.	Extremely important.	Extremely important.	Extremely important.	Extremely important.	Extremely important.	Extremely important.	Extremely important.	Strongly agree.	Strongly agree.	Strongly agree.	Strongly agree.
526	Male.	Saudi.	Married.	35-26	University degree.	Unemployed.	3000 or less.	yes.	Yes.	Current smoker.					Blood lipids (e.g. Cholesterol)				I do not know.	I do not usually consult anyone, anywhere.		To collect over the counter (OTC) medication.			Know /Have heard of	Do not know / Have not heard of	Do not know / Have not heard of	Know /Have heard of	Know /Have heard of	Do not know / Have not heard of	Do not know / Have not heard of	Do not know / Have not heard of	Do not know / Have not heard of	Know /Have heard of		Not important.	Not important.	Not important.	Extremely important.	Extremely important.	Extremely important.	Neutral.	Neutral.	Important.	Neutral.
527	Female.	Saudi.	Married.	45-36	University degree.	Employed.	12000-7001	No.	No.	No.								Other.	Primary Health Care Centre or Clinic.	SEHA Application on your Mobile. or Calling 937.			To purchase sanitary/cosmetic products		Do not know / Have not heard of	Do not know / Have not heard of	Do not know / Have not heard of	Know /Have heard of	Do not know / Have not heard of	Do not know / Have not heard of	Do not know / Have not heard of	Know /Have heard of	Know /Have heard of	Do not know / Have not heard of		Neutral.	Neutral.	Neutral.	Neutral.	Neutral.	Neutral.	Neutral.	Neutral.	Neutral.	Neutral.	Disagree.	Natural.	Agree.	Natural.
528	Female.	Saudi.	Other.	45-36	University degree.	Employed.	12000-7001	No.	No.	No.								Other.	Hospital.	Searching online medical websites	To collect prescription medication.				Do not know / Have not heard of	Do not know / Have not heard of	Do not know / Have not heard of	Do not know / Have not heard of	Do not know / Have not heard of	Do not know / Have not heard of	Do not know / Have not heard of	Do not know / Have not heard of	Do not know / Have not heard of	Do not know / Have not heard of		Extremely important.	Extremely important.	Extremely important.	Extremely important.	Extremely important.	Extremely important.	Extremely important.	Extremely important.	Extremely important.	Extremely important.	Strongly agree.	Strongly agree.	Strongly agree.	Strongly agree.
529	Male.	Saudi.	Married.	35-26	University degree.	Employed.	12000-7001	No.	No.	No.	No.								Searching online medical websites.	SEHA Application on your Mobile. or Calling 937.			To purchase sanitary/cosmetic products		Do not know / Have not heard of	Do not know / Have not heard of	Do not know / Have not heard of	Know /Have heard of	Do not know / Have not heard of	Do not know / Have not heard of	Do not know / Have not heard of	Do not know / Have not heard of	Do not know / Have not heard of	Know /Have heard of		Extremely important.	Important.	Extremely important.	Extremely important.	Not important at all.	Extremely important.	Extremely important.	Extremely important.	Extremely important.	Extremely important.	Strongly agree.	Natural.	Agree.	Agree.
530	Male.	Saudi.	Married.	45-36	High School or less.	Employed.	18000-12001	No.	No.	Current smoker.	No.								Community Pharmacy.	Community Pharmacy.		To collect over the counter (OTC) medication.			Do not know / Have not heard of	Do not know / Have not heard of	Know /Have heard of	Know /Have heard of	Do not know / Have not heard of	Do not know / Have not heard of	Know /Have heard of	Do not know / Have not heard of	Do not know / Have not heard of	Do not know / Have not heard of		Important.	Important.	Extremely important.	Extremely important.	Extremely important.	Extremely important.	Important.	Extremely important.	Extremely important.	Important.	Agree.	Agree.	Agree.	Agree.
531	Female.	Saudi.	Married.	65-56	Diploma.	Retired.	18000-12001	No.	No.	No.			Diabetes mellitus.					Other.	Community Pharmacy.	Community Pharmacy.	To collect prescription medication.	To collect over the counter (OTC) medication.			Know /Have heard of	Do not know / Have not heard of	Know /Have heard of	Know /Have heard of	Know /Have heard of	Do not know / Have not heard of	Do not know / Have not heard of	Do not know / Have not heard of	Do not know / Have not heard of	Do not know / Have not heard of		Extremely important.	Extremely important.	Extremely important.	Important.	Important.	Not important.	Important.	Important.	Important.	Extremely important.	Agree.	Agree.	Agree.	Agree.
532	Male.	Saudi.	Married.	65-56	University degree.	Retired.	18000-12001	No.	No.	Previous smoker.	No.								Primary Health Care Centre or Clinic.	Primary Health Care Centre or Clinic.		To collect over the counter (OTC) medication.			Do not know / Have not heard of	Do not know / Have not heard of	Know /Have heard of	Know /Have heard of	Know /Have heard of	Know /Have heard of	Know /Have heard of	Know /Have heard of	Know /Have heard of	Know /Have heard of		Extremely important.	Extremely important.	Extremely important.	Extremely important.	Extremely important.	Extremely important.	Extremely important.	Extremely important.	Extremely important.	Extremely important.	Strongly agree.	Strongly agree.	Strongly agree.	Strongly agree.
533	Female.	Saudi.	Married.	35-26	University degree.	Employed.	25000-18001	yes.	No.	No.	No.								Hospital.	Hospital.	To collect prescription medication.	To collect over the counter (OTC) medication.	To purchase sanitary/cosmetic products		Know /Have heard of	Know /Have heard of	Know /Have heard of	Know /Have heard of	Do not know / Have not heard of	Do not know / Have not heard of	Do not know / Have not heard of	Do not know / Have not heard of	Do not know / Have not heard of	Know /Have heard of		Important.	Important.	Important.	Extremely important.	Neutral.	Neutral.	Neutral.	Neutral.	Neutral.	Important.	Disagree.	Disagree.	Natural.	Disagree.
534	Male.	Saudi.	Married.	65-56	University degree.	Employed.	25000-18001	No.	No.	No.	No.								Community Pharmacy.	Primary Health Care Centre or Clinic.			To purchase sanitary/cosmetic products		Know /Have heard of	Know /Have heard of	Know /Have heard of	Know /Have heard of	Know /Have heard of	Do not know / Have not heard of	Do not know / Have not heard of	Know /Have heard of	Know /Have heard of	Know /Have heard of		Extremely important.	Extremely important.	Important.	Extremely important.	Extremely important.	Important.	Extremely important.	Extremely important.	Extremely important.	Extremely important.	Agree.	Agree.	Agree.	Strongly agree.
535	Male.	Saudi.	Married.	55-46	Master degree (e.g. MA, MSc).	Employed.	18000-12001	No.	No.	No.			Diabetes mellitus.		Blood lipids (e.g. Cholesterol)				Primary Health Care Centre or Clinic.	Primary Health Care Centre or Clinic.	To collect prescription medication.				Know /Have heard of	Do not know / Have not heard of	Know /Have heard of	Know /Have heard of	Do not know / Have not heard of	Do not know / Have not heard of	Do not know / Have not heard of	Do not know / Have not heard of	Do not know / Have not heard of	Know /Have heard of		Extremely important.	Extremely important.	Extremely important.	Extremely important.	Extremely important.	Extremely important.	Extremely important.	Extremely important.	Extremely important.	Extremely important.
536	Male.	Saudi.	Married.	65-56	Diploma.	Retired.	7000-3000	No.	No.	No.			Diabetes mellitus.						Primary Health Care Centre or Clinic.	Hospital.			To purchase sanitary/cosmetic products
537	Male.	Saudi.	Married.	65-56	University degree.	Retired.	18000-12001	No.	No.	Previous smoker.		Obesity.	Diabetes mellitus.	Blood Pressure Patient.	Blood lipids (e.g. Cholesterol)			Other.	Primary Health Care Centre or Clinic.	SEHA Application on your Mobile. or Calling 937.	To collect prescription medication.				Do not know / Have not heard of	Do not know / Have not heard of	Do not know / Have not heard of	Know /Have heard of	Do not know / Have not heard of	Do not know / Have not heard of	Do not know / Have not heard of	Do not know / Have not heard of	Do not know / Have not heard of	Do not know / Have not heard of		Extremely important.	Extremely important.	Extremely important.	Extremely important.	Extremely important.	Extremely important.	Extremely important.	Extremely important.	Extremely important.	Extremely important.	Natural.	Disagree.	Natural.	Natural.
538	Male.	Saudi.	Married.	35-26	Doctor of Philosophy (PhD) or equivalent.	Employed.	18000-12001	No.	No.	Current smoker.	No.								I do not usually consult anyone, anywhere.	Searching online medical websites		To collect over the counter (OTC) medication.			Do not know / Have not heard of	Do not know / Have not heard of	Do not know / Have not heard of	Do not know / Have not heard of	Do not know / Have not heard of	Do not know / Have not heard of	Do not know / Have not heard of	Do not know / Have not heard of	Do not know / Have not heard of	Do not know / Have not heard of		Extremely important.	Extremely important.	Extremely important.	Extremely important.	Extremely important.	Extremely important.	Extremely important.	Extremely important.	Extremely important.	Extremely important.	Strongly agree.	Strongly agree.	Strongly agree.	Strongly agree.
539	Male.	Saudi.	Single.	25-18	University degree.	Unemployed.	Undisclosed.	No.	No.	Current smoker.	No.								Primary Health Care Centre or Clinic.	Primary Health Care Centre or Clinic.			To purchase sanitary/cosmetic products		Know /Have heard of	Know /Have heard of	Know /Have heard of	Know /Have heard of	Do not know / Have not heard of	Do not know / Have not heard of	Do not know / Have not heard of	Do not know / Have not heard of	Know /Have heard of	Know /Have heard of		Extremely important.	Extremely important.	Extremely important.	Extremely important.	Important.	Neutral.	Important.	Extremely important.	Extremely important.	Extremely important.	Disagree.	Natural.	Natural.	Disagree.
540	Male.	Saudi.	Married.	55-46	Doctor of Philosophy (PhD) or equivalent.	Retired.	18000-12001	yes.	No.	Previous smoker.	No.								Primary Health Care Centre or Clinic.	Community Pharmacy.	To collect prescription medication.		To purchase sanitary/cosmetic products		Do not know / Have not heard of	Know /Have heard of	Know /Have heard of	Do not know / Have not heard of	Do not know / Have not heard of	Do not know / Have not heard of	Do not know / Have not heard of	Do not know / Have not heard of	Do not know / Have not heard of	Do not know / Have not heard of		Neutral.	Important.	Extremely important.	Important.	Not important.	Neutral.	Neutral.	Neutral.	Neutral.	Important.	Agree.	Agree.	Agree.	Agree.
541	Female.	Saudi.	Single.	25-18	Master degree (e.g. MA, MSc).	Employed.	18000-12001	yes.	No.	No.	No.								I do not usually consult anyone, anywhere.	I do not usually consult anyone, anywhere.	To collect prescription medication.	To collect over the counter (OTC) medication.			Do not know / Have not heard of	Do not know / Have not heard of	Do not know / Have not heard of	Know /Have heard of	Do not know / Have not heard of	Do not know / Have not heard of	Do not know / Have not heard of	Do not know / Have not heard of	Do not know / Have not heard of	Know /Have heard of		Extremely important.	Extremely important.	Extremely important.	Extremely important.	Extremely important.	Extremely important.	Extremely important.	Extremely important.	Extremely important.	Extremely important.	Agree.	Agree.	Agree.	Natural.
542	Female.	Non Saudi.	Married.	35-26	University degree.	Unemployed.	3000 or less.	yes.	No.	No.	No.								Community Pharmacy.	Community Pharmacy.	To collect prescription medication.	To collect over the counter (OTC) medication.	To purchase sanitary/cosmetic products		Do not know / Have not heard of	Do not know / Have not heard of	Do not know / Have not heard of	Know /Have heard of	Do not know / Have not heard of	Do not know / Have not heard of	Do not know / Have not heard of	Do not know / Have not heard of	Do not know / Have not heard of	Do not know / Have not heard of		Extremely important.	Important.	Important.	Important.	Important.	Extremely important.	Extremely important.	Important.	Extremely important.	Not important.	Natural.	Natural.	Agree.	Natural.
543	Male.	Saudi.	Married.	35-26	Diploma.	Employed.	12000-7001	No.	No.	Previous smoker.	No.								Community Pharmacy.	Community Pharmacy.	To collect prescription medication.	To collect over the counter (OTC) medication.	To purchase sanitary/cosmetic products		Do not know / Have not heard of	Know /Have heard of	Do not know / Have not heard of	Know /Have heard of	Do not know / Have not heard of	Do not know / Have not heard of	Do not know / Have not heard of	Do not know / Have not heard of	Do not know / Have not heard of	Do not know / Have not heard of		Extremely important.	Extremely important.	Important.	Extremely important.	Important.	Extremely important.	Extremely important.	Important.	Extremely important.	Important.	Natural.	Strongly agree.	Agree.	Natural.
544	Female.	Saudi.	Married.	65-56	High School or less.	Unemployed.	7000-3000	No.	No.	No.				Blood Pressure Patient.	Blood lipids (e.g. Cholesterol)				Primary Health Care Centre or Clinic.	Community Pharmacy.	To collect prescription medication.	To collect over the counter (OTC) medication.			Know /Have heard of	Do not know / Have not heard of	Do not know / Have not heard of	Do not know / Have not heard of	Do not know / Have not heard of	Do not know / Have not heard of	Do not know / Have not heard of	Do not know / Have not heard of	Do not know / Have not heard of	Do not know / Have not heard of		Extremely important.	Not important at all.	Important.	Important.	Important.	Extremely important.	Extremely important.	Extremely important.	Extremely important.	Extremely important.	Agree.	Natural.	Agree.	Agree.
545	Male.	Saudi.	Married.	45-36	Master degree (e.g. MA, MSc).	Employed.	18000-12001	No.	No.	No.	No.								I do not usually consult anyone, anywhere.	SEHA Application on your Mobile. or Calling 937.		To collect over the counter (OTC) medication.			Know /Have heard of	Know /Have heard of	Know /Have heard of	Know /Have heard of	Know /Have heard of	Do not know / Have not heard of	Do not know / Have not heard of	Do not know / Have not heard of	Do not know / Have not heard of	Do not know / Have not heard of		Important.	Important.	Important.	Important.	Important.	Important.	Important.	Important.	Important.	Important.	Agree.	Agree.	Agree.	Agree.
546	Male.	Non Saudi.	Married.	55-46	University degree.	Employed.	7000-3000	yes.	No.	No.	No.								Primary Health Care Centre or Clinic.	Primary Health Care Centre or Clinic.	To collect prescription medication.	To collect over the counter (OTC) medication.			Know /Have heard of	Know /Have heard of	Do not know / Have not heard of	Do not know / Have not heard of	Do not know / Have not heard of	Do not know / Have not heard of	Do not know / Have not heard of	Do not know / Have not heard of	Do not know / Have not heard of	Know /Have heard of		Important.	Neutral.	Neutral.	Neutral.	Neutral.	Neutral.	Neutral.	Neutral.	Neutral.	Important.	Natural.	Disagree.	Agree.	Agree.
547	Male.	Saudi.	Single.	25-18	High School or less.	Unemployed.	3000 or less.	No.	No.	Current smoker.	No.								Community Pharmacy.	Community Pharmacy.	To collect prescription medication.	To collect over the counter (OTC) medication.	To purchase sanitary/cosmetic products		Do not know / Have not heard of	Do not know / Have not heard of	Do not know / Have not heard of	Know /Have heard of	Do not know / Have not heard of	Do not know / Have not heard of	Do not know / Have not heard of	Do not know / Have not heard of	Do not know / Have not heard of	Do not know / Have not heard of		Important.	Important.	Important.	Important.	Important.	Important.	Important.	Important.	Important.	Important.	Disagree.	Disagree.	Agree.	Natural.
548	Female.	Non Saudi.	Married.	35-26	University degree.	Unemployed.	3000 or less.	yes.	No.	No.	No.								Community Pharmacy.	I do not usually consult anyone, anywhere.	To collect prescription medication.	To collect over the counter (OTC) medication.	To purchase sanitary/cosmetic products		Do not know / Have not heard of	Do not know / Have not heard of	Do not know / Have not heard of	Know /Have heard of	Do not know / Have not heard of	Do not know / Have not heard of	Do not know / Have not heard of	Do not know / Have not heard of	Do not know / Have not heard of	Do not know / Have not heard of		Neutral.	Important.	Important.	Important.	Important.	Important.	Important.	Important.	Important.	Important.	Agree.	Agree.	Agree.	Agree.
549	Male.	Saudi.	Married.	45-36	University degree.	Employed.	12000-7001	No.	No.	Previous smoker.	No.								Searching online medical websites.	Searching online medical websites	To collect prescription medication.	To collect over the counter (OTC) medication.	To purchase sanitary/cosmetic products		Know /Have heard of	Do not know / Have not heard of	Do not know / Have not heard of	Know /Have heard of	Do not know / Have not heard of	Do not know / Have not heard of	Know /Have heard of	Do not know / Have not heard of	Do not know / Have not heard of	Do not know / Have not heard of		Extremely important.	Important.	Important.	Important.	Important.	Extremely important.	Extremely important.	Important.	Extremely important.	Extremely important.	Agree.	Agree.	Strongly agree.	Agree.
550	Male.	Saudi.	Married.	35-26	University degree.	Employed.	18000-12001	No.	No.	No.		Obesity.			Blood lipids (e.g. Cholesterol)				Primary Health Care Centre or Clinic.	I do not know.				To get other healthcare services.	Know /Have heard of	Do not know / Have not heard of	Know /Have heard of	Know /Have heard of	Do not know / Have not heard of	Do not know / Have not heard of	Know /Have heard of	Know /Have heard of	Do not know / Have not heard of	Do not know / Have not heard of		Neutral.	Neutral.	Extremely important.	Extremely important.	Important.	Important.	Important.	Neutral.	Neutral.	Not important.	Natural.	Agree.	Agree.	Natural.
551	Male.	Saudi.	Married.	55-46	Doctor of Philosophy (PhD) or equivalent.	Employed.	18000-12001	yes.	No.	No.	No.								Primary Health Care Centre or Clinic.	Primary Health Care Centre or Clinic.		To collect over the counter (OTC) medication.	To purchase sanitary/cosmetic products		Know /Have heard of	Do not know / Have not heard of	Do not know / Have not heard of	Know /Have heard of	Do not know / Have not heard of	Do not know / Have not heard of	Do not know / Have not heard of	Do not know / Have not heard of	Do not know / Have not heard of	Know /Have heard of		Extremely important.	Not important.	Extremely important.	Extremely important.	Not important.	Important.	Extremely important.	Extremely important.	Extremely important.	Extremely important.	Agree.	Natural.	Agree.	Natural.
552	Male.	Saudi.	Married.	55-46	Doctor of Philosophy (PhD) or equivalent.	Retired.	18000-12001	yes.	No.	Previous smoker.	No.								Primary Health Care Centre or Clinic.	Community Pharmacy.	To collect prescription medication.	To collect over the counter (OTC) medication.	To purchase sanitary/cosmetic products		Do not know / Have not heard of	Do not know / Have not heard of	Know /Have heard of	Know /Have heard of	Do not know / Have not heard of	Do not know / Have not heard of	Do not know / Have not heard of	Do not know / Have not heard of	Do not know / Have not heard of	Know /Have heard of		Neutral.	Not important.	Important.	Important.	Important.	Not important.	Not important.	Not important.	Neutral.	Important.	Disagree.	Agree.	Agree.	Agree.
553	Female.	Saudi.	Single.	25-18	High School or less.	Unemployed.	3000 or less.	No.	No.	No.	No.								Searching online medical websites.	I do not usually consult anyone, anywhere.			To purchase sanitary/cosmetic products		Know /Have heard of	Do not know / Have not heard of	Know /Have heard of	Know /Have heard of	Know /Have heard of	Do not know / Have not heard of	Do not know / Have not heard of	Do not know / Have not heard of	Know /Have heard of	Know /Have heard of		Important.	Important.	Important.	Important.	Neutral.	Important.	Extremely important.	Extremely important.	Extremely important.	Important.	Natural.	Agree.	Agree.	Agree.
554	Female.	Saudi.	Other.	55-46	High School or less.	Unemployed.	3000 or less.	No.	No.	No.			Diabetes mellitus.			Asthma/Allergic asthma.			Searching online medical websites.	I do not usually consult anyone, anywhere.	To collect prescription medication.				Know /Have heard of	Do not know / Have not heard of	Do not know / Have not heard of	Do not know / Have not heard of	Do not know / Have not heard of	Do not know / Have not heard of	Do not know / Have not heard of	Do not know / Have not heard of	Do not know / Have not heard of	Do not know / Have not heard of		Not important.	Important.	Important.	Important.	Important.	Important.	Important.	Important.	Important.	Important.	Agree.	Agree.	Agree.	Agree.
555	Male.	Saudi.	Married.	45-36	High School or less.	Employed.	12000-7001	No.	No.	Current smoker.	No.								Community Pharmacy.	Primary Health Care Centre or Clinic.	To collect prescription medication.	To collect over the counter (OTC) medication.	To purchase sanitary/cosmetic products		Know /Have heard of	Do not know / Have not heard of	Do not know / Have not heard of	Know /Have heard of	Do not know / Have not heard of	Do not know / Have not heard of	Do not know / Have not heard of	Do not know / Have not heard of	Do not know / Have not heard of	Know /Have heard of		Extremely important.	Extremely important.	Extremely important.	Extremely important.	Extremely important.	Extremely important.	Extremely important.	Extremely important.	Extremely important.	Extremely important.	Natural.	Agree.	Strongly agree.	Strongly agree.
556	Female.	Saudi.	Single.	35-26	University degree.	Employed.	12000-7001	yes.	No.	No.	No.								Searching online medical websites.	Searching online medical websites	To collect prescription medication.		To purchase sanitary/cosmetic products		Know /Have heard of	Do not know / Have not heard of	Do not know / Have not heard of	Do not know / Have not heard of	Do not know / Have not heard of	Do not know / Have not heard of	Do not know / Have not heard of	Do not know / Have not heard of	Do not know / Have not heard of	Do not know / Have not heard of		Extremely important.	Important.	Important.	Extremely important.	Important.	Extremely important.	Important.	Important.	Important.	Important.	Agree.	Natural.	Agree.	Strongly agree.
557	Female.	Saudi.	Single.	45-36	Master degree (e.g. MA, MSc).	Employed.	12000-7001	No.	No.	No.						Asthma/Allergic asthma.			Community Pharmacy.	Community Pharmacy.	To collect prescription medication.	To collect over the counter (OTC) medication.	To purchase sanitary/cosmetic products		Know /Have heard of	Know /Have heard of	Do not know / Have not heard of	Know /Have heard of	Do not know / Have not heard of	Do not know / Have not heard of	Do not know / Have not heard of	Know /Have heard of	Do not know / Have not heard of	Know /Have heard of		Important.	Important.	Important.	Important.	Important.	Not important.	Important.	Not important.	Not important.	Important.	Agree.	Disagree.	Agree.	Agree.
558	Male.	Saudi.	Married.	45-36	Doctor of Philosophy (PhD) or equivalent.	Employed.	More than 25000	No.	No.	Current smoker.	No.								Community Pharmacy.	Searching online medical websites			To purchase sanitary/cosmetic products		Do not know / Have not heard of	Know /Have heard of	Do not know / Have not heard of	Do not know / Have not heard of	Do not know / Have not heard of	Do not know / Have not heard of	Do not know / Have not heard of	Know /Have heard of	Do not know / Have not heard of	Know /Have heard of		Important.	Important.	Important.	Important.	Important.	Important.	Important.	Important.	Important.	Important.	Disagree.	Disagree.	Agree.	Agree.
559	Female.	Saudi.	Single.	25-18	University degree.	Unemployed.	Undisclosed.	No.	No.	No.	No.								Community Pharmacy.	Primary Health Care Centre or Clinic.		To collect over the counter (OTC) medication.	To purchase sanitary/cosmetic products		Know /Have heard of	Know /Have heard of	Know /Have heard of	Know /Have heard of	Do not know / Have not heard of	Know /Have heard of	Know /Have heard of	Know /Have heard of	Know /Have heard of	Know /Have heard of		Extremely important.	Important.	Important.	Extremely important.	Extremely important.	Extremely important.	Extremely important.	Extremely important.	Important.	Extremely important.	Natural.	Natural.	Agree.	Agree.
560	Female.	Saudi.	Married.	35-26	University degree.	Employed.	12000-7001	No.	No.	No.	No.								Hospital.	Searching online medical websites	To collect prescription medication.	To collect over the counter (OTC) medication.	To purchase sanitary/cosmetic products		Know /Have heard of	Know /Have heard of	Know /Have heard of	Know /Have heard of	Do not know / Have not heard of	Do not know / Have not heard of	Do not know / Have not heard of	Know /Have heard of	Know /Have heard of	Know /Have heard of		Extremely important.	Important.	Extremely important.	Extremely important.	Important.	Important.	Important.	Important.	Extremely important.	Extremely important.	Strongly agree.	Agree.	Strongly agree.	Strongly agree.
561	Male.	Saudi.	Married.	35-26	Master degree (e.g. MA, MSc).	Employed.	12000-7001	No.	No.	Current smoker.	No.								Primary Health Care Centre or Clinic.	Community Pharmacy.	To collect prescription medication.	To collect over the counter (OTC) medication.	To purchase sanitary/cosmetic products	To get other healthcare services.	Know /Have heard of	Do not know / Have not heard of	Know /Have heard of	Know /Have heard of	Do not know / Have not heard of	Do not know / Have not heard of	Do not know / Have not heard of	Know /Have heard of	Do not know / Have not heard of	Do not know / Have not heard of		Extremely important.	Neutral.	Important.	Extremely important.	Neutral.	Important.	Important.	Neutral.	Not important.	Extremely important.	Disagree.	Natural.	Agree.	Agree.
562	Female.	Saudi.	Married.	45-36	Master degree (e.g. MA, MSc).	Employed.	18000-12001	No.	No.	No.	No.								Primary Health Care Centre or Clinic.	Community Pharmacy.	To collect prescription medication.	To collect over the counter (OTC) medication.	To purchase sanitary/cosmetic products		Do not know / Have not heard of	Do not know / Have not heard of	Do not know / Have not heard of	Do not know / Have not heard of	Do not know / Have not heard of	Do not know / Have not heard of	Do not know / Have not heard of	Know /Have heard of	Do not know / Have not heard of	Know /Have heard of		Neutral.	Important.	Important.	Extremely important.	Important.	Extremely important.	Extremely important.	Extremely important.	Extremely important.	Extremely important.	Agree.	Agree.	Agree.	Strongly agree.
563	Male.	Saudi.	Married.	35-26	University degree.	Employed.	12000-7001	No.	No.	No.			Diabetes mellitus.	Blood Pressure Patient.					Primary Health Care Centre or Clinic.	Community Pharmacy.	To collect prescription medication.	To collect over the counter (OTC) medication.	To purchase sanitary/cosmetic products		Do not know / Have not heard of	Do not know / Have not heard of	Do not know / Have not heard of	Know /Have heard of	Do not know / Have not heard of	Do not know / Have not heard of	Do not know / Have not heard of	Do not know / Have not heard of	Do not know / Have not heard of	Do not know / Have not heard of		Important.	Important.	Important.	Important.	Important.	Important.	Important.	Important.	Important.	Important.	Agree.	Natural.	Agree.	Natural.
[truncated: 8 more columns]
